# Supplementary material for: Global expression studies in baker's yeast reveal target genes for the improvement of industrially-relevant traits: the cases of CAF16 and ORC2
Source: Microb Cell Fact. 2010 Jul 13;9:56. doi: 10.1186/1475-2859-9-56 (PMC2912791; doi:10.1186/1475-2859-9-56)
Supplement: Additional file 2 — List of regulated genes after 60 min of transfer of baker's yeast cells to lean or high-sucrose liquid dough. Genes specifically up- or down-regulated in lean liquid dough (LLD) and high-sucrose liquid dough (HSLD), and those commonly up- or down-regulated are shown. Expression values showing more than 4-fold induction or repression (log2 ratio of ± 2) are colored in red and green, respectively. Each value indicates the ratio of the level of expression in liquid dough-transferred cells at 60 min to that in control cells from compressed yeast blocks. [file 1475-2859-9-56-S2.XLS]

## Sheet: Hoja1 
Table S1: list of regulated genes after 60 min transfer to high-sucrose (HSLD) or lean liquid dough (LLD)
			Log2 ratio
Sistematic name	Gene name	Function	LLD	HSLD
Genes specifically up-regulated in LLD
YAL003W	EFB1	Translation elongation factor 1 beta; stimulates nucleotide exchange to regenerate EF-1 alpha-GTP for the next elongation cycle; part of the EF-1 complex, which facilitates binding of aminoacyl-tRNA to the ribosomal A site	2.26795	1.84526
YAL004W			2.88723	0.300841
YAL023C	PMT2	Protein O-mannosyltransferase, transfers mannose residues from dolichyl phosphate-D-mannose to protein serine/threonine residues; acts in a complex with Pmt1p, can instead interact with Pmt5p in some conditions; target for new antifungals	2.64277	1.5903
YAL035W	FUN12	GTPase, required for general translation initiation by promoting Met-tRNAiMet binding to ribosomes and ribosomal subunit joining; homolog of bacterial IF2	2.05096	1.11887
YAL059W	ECM1	Protein of unknown function, localized in the nucleoplasm and the nucleolus, genetically interacts with MTR2 in 6S ribosomal protein subunit export	2.59584	0.843862
YBL004W	UTP20	Component of the small-subunit (SSU) processome, which is involved in the biogenesis of the 18S rRNA	2.29949	1.03552
YBL028C		Nuclear protein involved in mating-type regulation	2.81699	1.81637
YBL061C	SKT5	Activator of Chs3p (chitin synthase III), recruits Chs3p to the bud neck via interaction with Bni4p; has similarity to Shc1p, which activates Chs3p during sporulation	2.62447	1.38658
YBL070C			3.00698	1.15842
YBL071W-A	KTI11	Protein required for synthesis of diphthamide, which is a modified histidine residue of translation elongation factor 2 (Eft1p or Eft2p); functions with Dph1p, Dph2p, Jjj3p, and Dph5p; may act in a complex with Dph1p and Dph2p	2.13154	1.59185
YBL072C	RPS8A	Protein component of the small (4S) ribosomal subunit; identical to Rps8Bp and has similarity to rat S8 ribosomal protein /// Protein component of the small (4S) ribosomal subunit; identical to Rps8Ap and has similarity to rat S8 ribosomal protein	2.894	1.42764
YBR017C	KAP104	Transportin, cytosolic karyopherin beta 2 involved in delivery of heterogeneous nuclear ribonucleoproteins to the nucleoplasm, binds rg-nuclear localization signals on Nab2p and Hrp1p, plays a role in cell-cycle progression	2.23776	0.659809
YBR082C	UBC4	Ubiquitin-conjugating enzyme that mediates degradation of short-lived and abnormal proteins; interacts with E3-CaM in ubiquitinating calmodulin; interacts with many SCF ubiquitin protein ligases; component of the cellular stress response	2.17619	1.6774
YBR154C	RPB5	RNA polymerase subunit ABC27, common to RNA polymerases I, II, and III; contacts DNA and affects transactivation	2.32571	1.67094
YBR155W	CNS1	TPR-containing co-chaperone; binds both Hsp82p (Hsp9) and Ssa1p (Hsp7) and stimulates the ATPase activity of SSA1, ts mutants reduce Hsp82p function while over expression suppresses the phenotypes of an HSP82 ts allele and a cpr7 deletion	2.17304	1.01485
YBR238C		Putative protein of unknown function; green fluorescent protein (GFP)-fusion protein localizes to the cytoplasm and mitochondrion; YBR238C is not an essential gene; transcriptionally up-regulated by TOR and deletion increases life span	2.46189	1.35345
YBR249C	ARO4	3-deoxy-D-arabino-heptulosonate-7-phosphate (DAHP) synthase, catalyzes the first step in aromatic amino acid biosynthesis and is feedback-inhibited by tyrosine or high concentrations of phenylalanine or tryptophan	2.26964	1.26916
YCL025C	AGP1	Low-affinity amino acid permease with broad substrate range, involved in uptake of asparagine, glutamine, and other amino acids; expression is regulated by the SPS plasma membrane amino acid sensor system (Ssy1p-Ptr3p-Ssy5p)	2.72792	1.30612
YCL036W	GFD2	Protein of unknown function, identified as a high-copy suppressor of a dbp5 mutation	3.27919	0.827248
YCL067C	HMLALPHA2	Mating type regulatory protein, silenced copy at HML	2.18442	0.00599166
YCR043C		Putative protein of unknown function; green fluorescent protein (GFP)-fusion protein localizes to the Golgi apparatus; YCR43C is not an essential gene	2.63693	1.48185
YDL033C	SLM3	tRNA-specific 2-thiouridylase, responsible for 2-thiolation of the wobble base of mitochondrial tRNAs; human ortholog is implicated in myoclonus epilepsy associated with ragged red fibers (MERRF)	2.42065	1.4348
YDL111C	RRP42	Protein involved in rRNA processing; component of the exosome 3->5 exonuclease complex with Rrp4p, Rrp41p, Rrp43p and Dis3p	2.4885	1.9382
YDL184C	RPL41A	Ribosomal protein L47 of the large (6S) ribosomal subunit, identical to Rpl41Ap and has similarity to rat L41 ribosomal protein; comprised of only 25 amino acids; rpl41a rpl41b double null mutant is viable /// Ribosomal protein L47 of the large (6S) ribosomal subunit, identical to Rpl41Bp and has similarity to rat L41 ribosomal protein; comprised of only 25 amino acids; rpl41a rpl41b double null …	4.59921	0.970211
YDR339C	FCF1	Essential nucleolar protein that is a component of the SSU (small subunit) processome involved in the pre-rRNA processing steps of 4S ribosomal subunit biogenesis; contains a PINc domain; copurifies with Faf1p	2.10371	1.76948
YEL016C	NPP2	Nucleotide pyrophosphatase/phosphodiesterase family member; mediates extracellular nucleotide phosphate hydrolysis along with Npp1p and Pho5p; activity and expression enhanced during conditions of phosphate starvation	2.13784	1.41299
YEL017W	GTT3	Protein of unknown function with a possible role in glutathione metabolism, as suggested by computational analysis of large-scale protein-protein interaction data; GFP-fusion protein localizes to the nuclear periphery	2.11114	-0.053216
YEL026W	SNU13	RNA binding protein, part of U3 snoRNP involved in rRNA processing, part of U4/U6-U5 tri-snRNP involved in mRNA splicing, similar to human 15.5K protein	4.20214	1.95549
YEL030C-A			5.38091	-0.265945
YEL051W	VMA8	Subunit D of the eight-subunit V1 peripheral membrane domain of the vacuolar H+-ATPase (V-ATPase), an electrogenic proton pump found throughout the endomembrane system; plays a role in the coupling of proton transport and ATP hydrolysis	2.12905	1.91201
YER009W	NTF2	Nuclear envelope protein, interacts with GDP-bound Gsp1p and with proteins of the nuclear pore to transport Gsp1p into the nucleus where it is an essential player in nucleocytoplasmic transport	2.20347	0.865639
YER036C	ARB1	ATPase of the ATP-binding cassette (ABC) family involved in 4S and 6S ribosome biogenesis, has similarity to Gcn2p; shuttles from nucleus to cytoplasm, physically interacts with Tif6p, Lsg1p	2.53004	0.939662
YER049W		Hypothetical protein	2.02538	0.834278
YER062C	HOR2	One of two redundant DL-glycerol-3-phosphatases (RHR2/GPP1 encodes the other) involved in glycerol biosynthesis; induced in response to hyperosmotic stress and oxidative stress, and during the diauxic transition	3.2622	1.8915
YER082C	UTP7	Nucleolar protein, component of the small subunit (SSU) processome containing the U3 snoRNA that is involved in processing of pre-18S rRNA	2.18537	0.143377
YER087C-A			2.82673	0.329523
YER091C	MET6	Cobalamin-independent methionine synthase, involved in amino acid biosynthesis; requires a minimum of two glutamates on the methyltetrahydrofolate substrate, similar to bacterial metE homologs	5.52905	-0.732929
YER095W	RAD51	Strand exchange protein, forms a helical filament with DNA that searches for homology; involved in the recombinational repair of double-strand breaks in DNA during vegetative growth and meiosis; homolog of Dmc1p and bacterial RecA protein	2.56822	0.0866596
YER102W	RPS8B	Protein component of the small (4S) ribosomal subunit; identical to Rps8Ap and has similarity to rat S8 ribosomal protein	2.73705	1.09083
YER130C		Hypothetical protein	4.0943	1.34859
YER131W	RPS26B	Protein component of the small (4S) ribosomal subunit; nearly identical to Rps26Ap and has similarity to rat S26 ribosomal protein	3.28362	1.99023
YER147C-A			2.78722	0.881445
YER149C	PEA2	Coiled-coil polarisome protein required for polarized morphogenesis, cell fusion, and low affinity Ca2+ influx; forms polarisome complex with Bni1p, Bud6p, and Spa2p; localizes to sites of polarized growth	2.66765	0.180182
YER163C		Hypothetical protein	2.23531	0.474352
YER165W	PAB1	Poly(A) binding protein, part of the 3'-end RNA-processing complex, mediates interactions between the 5' cap structure and the 3' mRNA poly(A) tail, involved in control of poly(A) tail length, interacts with translation factor eIF-4G	2.56802	-0.554072
YFL002C	SPB4	Putative ATP-dependent RNA helicase, nucleolar protein required for synthesis of 6S ribosomal subunits at a late step in the pathway; sediments with 66S pre-ribosomes in sucrose gradients	2.75916	0.781319
YFL041W	FET5	Multicopper oxidase, integral membrane protein with similarity to Fet3p; may have a role in iron transport	3.31491	-1.63589
YFR028C	CDC14	Protein phosphatase required for mitotic exit; located in the nucleolus until liberated by the FEAR and Mitotic Exit Network in anaphase, enabling it to act on key substrates to effect a decrease in CDK/B-cyclin activity and mitotic exit	2.96158	0.815444
YGL026C	TRP5	Tryptophan synthase involved in tryptophan biosynthesis, regulated by the general control system of amino acid biosynthesis	3.04464	0.508746
YGL064C	MRH4	Mitochondrial RNA helicase of the DEAD-box family, plays an essential role in mitochondrial function	3.3837	1.27038
YGL110C	CUE3	Protein of unknown function; has a CUE domain that binds ubiquitin, which may facilitate intramolecular monoubiquitination	5.42608	-0.192159
YGL163C	RAD54	DNA-dependent ATPase, stimulates strand exchange by modifying the topology of double-stranded DNA; involved in the recombinational repair of double-strand breaks in DNA during vegetative growth and meiosis; member of the SWI/SNF family	2.1027	-0.153715
YGR010W	NMA2	Nicotinic acid mononucleotide adenylyltransferase, involved in NAD(+) salvage pathway	2.42695	0.528433
YGR049W	SCM4	Potential regulatory effector of CDC4 function, suppresses a temperature-sensitive allele of CDC4, tripartite protein structure in which a charged region separates two uncharged domains, not essential for mitosis or meiosis	2.19262	1.97531
YGR054W		Eukaryotic initiation factor (eIF) 2A; associates specifically with both 4S subunits and 8 S ribosomes, and interacts genetically with both eIF5b and eIF4E; homologous to mammalian eIF2A	2.42561	1.52302
YGR065C	VHT1	High-affinity plasma membrane H+-biotin (vitamin H) symporter; mutation results in fatty acid auxotrophy; 12 transmembrane domain containing major facilitator subfamily member; mRNA levels negatively regulated by iron deprivation and biotin	2.25202	1.1715
YGR124W	ASN2	Asparagine synthetase, isozyme of Asn1p; catalyzes the synthesis of L-asparagine from L-aspartate in the asparagine biosynthetic pathway	2.26289	0.709819
YGR151C			2.18745	1.98712
YGR191W	HIP1	High-affinity histidine permease, also involved in the transport of manganese ions	4.3868	0.78884
YHL040C	ARN1	Transporter, member of the ARN family of transporters that specifically recognize siderophore-iron chelates; responsible for uptake of iron bound to ferrirubin, ferrirhodin, and related siderophores	2.53427	1.72225
YHR019C	DED81	Cytosolic asparaginyl-tRNA synthetase, required for protein synthesis, catalyzes the specific attachment of asparagine to its cognate tRNA	2.51211	1.41178
YHR020W		Putative protein of unknown function, has similarity to proline-tRNA ligase; YHR2W is an essential gene	2.25768	1.57447
YHR021C	RPS27B	Protein component of the small (4S) ribosomal subunit; nearly identical to Rps27Ap and has similarity to rat S27 ribosomal protein	2.0124	1.31345
YHR025W	THR1	Homoserine kinase, conserved protein required for threonine biosynthesis; expression is regulated by the GCN4-mediated general amino acid control pathway	2.40913	1.90319
YHR064C	SSZ1	Hsp7 protein that interacts with Zuo1p (a DnaJ homolog) to form a ribosome-associated complex that binds the ribosome via the Zuo1p subunit; also involved in pleiotropic drug resistance via sequential activation of PDR1 and PDR5; binds ATP	3.24137	1.89347
YHR070W	TRM5	tRNA(m(1)G37)methyltransferase, methylates a tRNA base adjacent to the anticodon that has a role in prevention of frameshifting; highly conserved across Archaea, Bacteria, and Eukarya	2.33135	1.83535
YHR072W-A	NOP1	Constituent of small nucleolar ribonucleoprotein particles containing H/ACA-type snoRNAs, which are required for pseudouridylation and processing of pre-18S rRNA	2.48838	0.928835
YHR076W	PTC7	Mitochondrially localized type 2C protein phosphatase; expression induced by growth on ethanol and by sustained osmotic stress; possible role in carbon source utilization in low oxygen environments	4.61084	1.0672
YHR084W	STE12	Transcription factor that is activated by a MAP kinase signaling cascade, activates genes involved in mating or pseudohyphal/invasive growth pathways; cooperates with Tec1p transcription factor to regulate genes specific for invasive growth	2.48695	-0.470311
YHR089C	GAR1	Protein component of the H/ACA snoRNP pseudouridylase complex, involved in the modification and cleavage of the 18S pre-rRNA	2.41393	1.93381
YHR162W		Putative protein of unknown function; green fluorescent protein (GFP)-fusion protein localizes to the mitochondrion	2.39609	1.91778
YHR201C	PPX1	Exopolyphosphatase, hydrolyzes inorganic polyphosphate (poly P) into Pi residues; located in the cytosol, plasma membrane, and mitochondrial matrix	2.43306	1.07861
YIL053W	RHR2	Constitutively expressed isoform of DL-glycerol-3-phosphatase; involved in glycerol biosynthesis, induced in response to both anaerobic and, along with the Hor2p/Gpp2p isoform, osmotic stress	2.79982	1.73322
YIL148W	RPL4A	Fusion protein, identical to Rpl4Bp, that is cleaved to yield ubiquitin and a ribosomal protein of the large (6S) ribosomal subunit with similarity to rat L4; ubiquitin may facilitate assembly of the ribosomal protein into ribosomes	2.00285	1.11239
YIR012W	SQT1	Essential protein involved in a late step of 6S ribosomal subunit assembly or modification; contains multiple WD repeats; interacts with Qsr1p in a two-hybrid assay	3.66971	1.67878
YJL014W	CCT3	Subunit of the cytosolic chaperonin Cct ring complex, related to Tcp1p, required for the assembly of actin and tubulins in vivo	2.00693	0.439617
YJL025W	RRN7	Protein involved in the transcription of 35S rRNA genes by RNA polymerase I; component of the core factor (CF) complex also composed of Rrn11p, Rrn6p and TATA-binding protein	2.86799	1.15662
YJL036W	SNX4	Sorting nexin, involved in the retrieval of late-Golgi SNAREs from the post-Golgi endosome to the trans-Golgi network and in cytoplasm to vacuole transport; contains a PX domain; forms complex with Snx41p and Atg2p	2.15793	-0.263124
YJL121C	RPE1	D-ribulose-5-phosphate 3-epimerase, catalyzes a reaction in the non-oxidative part of the pentose-phosphate pathway; mutants are sensitive to oxidative stress	2.50592	1.16127
YJL193W		Putative protein of unknown function, predicted to encode a triose phosphate transporter subfamily member based on phylogenetic analysis; similar to YOR37C/SLY41; deletion mutant has a respiratory growth defect	2.35479	0.0871942
YJR136C		Putative protein of unknown function; may interact with mitochondrial ribosomal protein Rsm23p; green fluorescent protein (GFP)-fusion protein localizes to the cytoplasm	2.22748	0.0501448
YKL009W	MRT4	Protein involved in mRNA turnover and ribosome assembly, localizes to the nucleolus	2.3315	1.94607
YKL080W	VMA5	Subunit C of the eight-subunit V1 peripheral membrane domain of vacuolar H+-ATPase (V-ATPase), an electrogenic proton pump found throughout the endomembrane system; required for the V1 domain to assemble onto the vacuolar membrane	2.70519	1.71079
YKL081W	TEF4	Translation elongation factor EF-1 gamma	2.56209	1.88318
YKL082C	RRP14	Essential protein, constituent of 66S pre-ribosomal particles; interacts with proteins involved in ribosomal biogenesis and cell polarity; member of the SURF-6 family	2.54826	1.64848
YKL096W	CWP1	Cell wall mannoprotein, linked to a beta-1,3- and beta-1,6-glucan heteropolymer through a phosphodiester bond; involved in cell wall organization	2.36926	1.55179
YKL120W	OAC1	Mitochondrial inner membrane transporter, transports oxaloacetate, sulfate, and thiosulfate; member of the mitochondrial carrier family	2.68249	1.53734
YKL131W			2.54286	-1.10952
YKL156W	RPS27A	Protein component of the small (4S) ribosomal subunit; nearly identical to Rps27Bp and has similarity to rat S27 ribosomal protein	2.00462	1.6078
YKL172W	EBP2	Essential protein required for the maturation of 25S rRNA and 6S ribosomal subunit assembly, localizes to the nucleolus; constituent of 66S pre-ribosomal particles	2.20631	1.87721
YKL181W	PRS1	5-phospho-ribosyl-1(alpha)-pyrophosphate synthetase, involved in nucleotide, histidine, and tryptophan biosynthesis; one of five related enzymes, which are active as heteromultimeric complexes	2.13171	1.74703
YKL205W	LOS1	Nuclear pore protein involved in nuclear export of pre-tRNA	4.03941	1.52198
YKR094C	RPL40B	Fusion protein, identical to Rpl4Ap, that is cleaved to yield ubiquitin and a ribosomal protein of the large (6S) ribosomal subunit with similarity to rat L4; ubiquitin may facilitate assembly of the ribosomal protein into ribosomes	2.78877	0.971864
YKR095W	MLP1	Myosin-like protein associated with the nuclear envelope, connects the nuclear pore complex with the nuclear interior; involved with Tel1p in telomere length control; involved with Pml1p and Pml39p in nuclear retention of unspliced mRNAs	4.17318	1.84082
YKR099W	BAS1	Myb-related transcription factor involved in regulating basal and induced expression of genes of the purine and histidine biosynthesis pathways	2.61077	1.53223
YLL017W		Strong similarity to Ras guanine nucleotide exchange factor (GEF), pseudogene in S288C	2.66547	1.04182
YLL034C	RIX7	Putative ATPase of the AAA family, required for export of pre-ribosomal large subunits from the nucleus; distributed between the nucleolus, nucleoplasm, and nuclear periphery depending on growth conditions	2.69455	1.71155
YLR073C		Protein of unknown function; green fluorescent protein (GFP)-fusion protein localizes to endosomes; YLR73C is not an esssential gene	3.63294	0.890343
YLR111W		Hypothetical protein	3.26437	1.46762
YLR140W			2.39205	0.217386
YLR150W	STM1	Protein that binds G4 quadruplex and purine motif triplex nucleic acid; acts with Cdc13p to maintain telomere structure; interacts with ribosomes and subtelomeric Y' DNA; multicopy suppressor of tom1 and pop2 mutations	2.40984	1.46766
YLR156W		YLR156W, YLR159W, and YLR161W are three identical open reading frames encoded near the ribosomal DNA region of chromosome 12. /// Putative protein of unknown function identified by gene-trapping, microarray-based expression analysis, and genome-wide homology searching /// Note: YLR156W, YLR159W, and YLR161W are identical. /// Putative protein of unknown function; YLR156W, YLR159W, and YLR161W are…	2.38589	0.255809
YLR159W		Identical to hypothetical proteins YLR161w and YLR156w	2.87332	1.20197
YLR167W	RPS31	Fusion protein that is cleaved to yield a ribosomal protein of the small (4S) subunit and ubiquitin; ubiquitin may facilitate assembly of the ribosomal protein into ribosomes; interacts genetically with translation factor eIF2B	2.39975	1.38804
YLR175W	CBF5	Component of box H/ACA small nucleolar ribonucleoprotein particles (snoRNPs), probable rRNA pseudouridine synthase, binds to snoRNP Nop1p and also interacts with ribosomal biogenesis protein Nop53p	2.58161	1.87941
YLR179C		Protein of unknown function, transcription is activated by paralogous proteins Yrm1p and Yrr1p along with proteins involved in multidrug resistance; GFP-tagged protein localizes to the cytoplasm and nucleus; YLR179C is not essential	2.07039	0.195514
YLR198C			3.72451	1.85875
YLR217W			2.05334	0.0922568
YLR230W			2.00634	0.479919
YLR232W			2.7575	0.542528
YLR261C			2.03203	-0.0394701
YLR269C			3.15342	1.01231
YLR292C	SEC72	Non-essential subunit of Sec63 complex (Sec63p, Sec62p, Sec66p and Sec72p); with Sec61 complex, Kar2p/BiP and Lhs1p forms a channel competent for SRP-dependent and post-translational SRP-independent protein targeting and import into the ER	2.67144	0.704583
YLR293C	GSP1	GTP binding protein (mammalian Ranp homolog) involved in the maintenance of nuclear organization, RNA processing and transport; regulated by Prp2p, Rna1p, Yrb1p, Yrb2p, Yrp4p, Yrb3p, Cse1p and Kap95p; yeast Gsp2p homolog	2.13754	1.94432
YLR300W	EXG1	Major exo-1,3-beta-glucanase of the cell wall, involved in cell wall beta-glucan assembly; exists as three differentially glycosylated isoenzymes	2.19759	1.81793
YLR333C	RPS25B	Protein component of the small (4S) ribosomal subunit; nearly identical to Rps25Ap and has similarity to rat S25 ribosomal protein	3.09181	1.94763
YLR338W			2.66208	1.68744
YLR351C	NIT3	Nit protein, one of two proteins in S. cerevisiae with similarity to the Nit domain of NitFhit from fly and worm and to the mouse and human Nit protein which interacts with the Fhit tumor suppressor; nitrilase superfamily member	2.44626	1.28611
YLR354C	TAL1	Transaldolase, enzyme in the non-oxidative pentose phosphate pathway; converts sedoheptulose 7-phosphate and glyceraldehyde 3-phosphate to erythrose 4-phosphate and fructose 6-phosphate	2.73291	1.4108
YML036W	CGI121	Protein involved in telomere uncapping and elongation as component of the KEOPS protein complex with Bud32p, Kae1p, Pcc1p, and Gon7p; also shown to be a component of the EKC protein complex; homolog of human CGI-121	2.17397	-0.37288
YML052W	SUR7	Putative integral membrane protein; component of eisosomes; associated with endocytosis, along with Pil1p and Lsp1p; sporulation and plasma membrane sphingolipid content are altered in mutants	2.58034	0.470213
YMR049C	ERB1	Protein required for maturation of the 25S and 5.8S ribosomal RNAs; constituent of 66S pre-ribosomal particles; homologous to mammalian Bop1	2.30386	1.91819
YMR123W	PKR1	V-ATPase assembly factor, functions with other V-ATPase assembly factors in the ER to efficiently assemble the V-ATPase membrane sector (V<sub></sub>); overproduction confers resistance to Pichia farinosa killer toxin	2.00468	-0.538735
YMR218C	TRS13	One of 1 subunits of the transport protein particle (TRAPP) complex of the cis-Golgi which mediates vesicle docking and fusion; involved in ER to Golgi membrane traffic; mutation activates transcription of OCH1	2.24594	-0.708573
YMR231W	PEP5	Peripheral vacuolar membrane protein required for protein trafficking and vacuole biogenesis; forms complex with Pep3p that promotes vesicular docking/fusion reactions in conjunction with SNARE proteins, also interacts with Pep7p	3.51569	0.650913
YMR233W		Protein of unknown function with similarity to components of human SWI/SNF complex including SMRD3; green fluorescent protein (GFP)-fusion protein localizes to the cytoplasm, nucleus and nucleolus; YMR233W is not an essential gene	2.33452	0.875853
YNL112W	DBP2	Essential ATP-dependent RNA helicase of the DEAD-box protein family, involved in nonsense-mediated mRNA decay and rRNA processing	2.3347	1.04908
YNL113W	RPC19	RNA polymerase subunit, common to RNA polymerases I and III	2.30156	1.36996
YNL221C	POP1	Subunit of both RNase MRP, which cleaves pre-rRNA, and nuclear RNase P, which cleaves tRNA precursors to generate mature 5' ends; binds to the RPR1 RNA subunit in Rnase P	2.60525	0.759437
YNR046W	TRM112	Subunit of an adoMet-dependent tRNA methyltransferase (MTase) complex (Trm11p-Trm112p), required for the methylation of the guanosine nucleotide at position 1 (m2G1) in tRNAs; putative zinc binding subunit of other MTase-related proteins	2.28966	0.353952
YOR153W	PDR5	Short-lived membrane ABC (ATP-binding cassette) transporter, actively exports various drugs, expression regulated by Pdr1p; also involved in steroid transport, cation resistance, and cellular detoxification during exponential growth	2.41405	1.45668
YOR204W	DED1	ATP-dependent DEAD (Asp-Glu-Ala-Asp)-box RNA helicase, required for translation initiation of all yeast mRNAs; mutations in human DEAD-box DBY are a frequent cause of male infertility	2.628	1.83364
YOR291W		Hypothetical protein	3.35431	1.33117
YOR306C	MCH5	Plasma membrane riboflavin transporter; facilitates the uptake of vitamin B2; required for FAD-dependent processes; sequence similarity to mammalian monocarboxylate permeases, however mutants are not deficient in monocarboxylate transport	2.15119	1.89256
YOR335C	ALA1	Cytoplasmic alanyl-tRNA synthetase, required for protein synthesis; point mutation (cdc64-1 allele) causes cell cycle arrest at G1; lethality of null mutation is functionally complemented by human homolog	2.5705	0.891284
YOR361C	PRT1	Subunit of the core complex of translation initiation factor 3(eIF3), essential for translation; part of a subcomplex (Prt1p-Rpg1p-Nip1p) that stimulates binding of mRNA and tRNA(i)Met to ribosomes	2.68256	1.97595
YPL043W	NOP4	Nucleolar protein, essential for processing and maturation of 27S pre-rRNA and large ribosomal subunit biogenesis; constituent of 66S pre-ribosomal particles; contains four RNA recognition motifs (RRMs)	2.1022	1.96477
YPL066W		Hypothetical protein	2.21154	1.47637
YPL074W	YTA6	Putative ATPase of the CDC48/PAS1/SEC18 (AAA) family, localized to the cortex of mother cells but not to daughter cells	2.33141	-0.286358
YPL093W	NOG1	Putative GTPase that associates with free 6S ribosomal subunits in the nucleolus and is required for 6S ribosomal subunit biogenesis; constituent of 66S pre-ribosomal particles; member of the ODN family of nucleolar G-proteins	2.26393	1.93824
YPL106C	SSE1	ATPase that is a component of the heat shock protein Hsp9 chaperone complex; binds unfolded proteins; member of the heat shock protein 7 (HSP7) family; localized to the cytoplasm	3.50657	1.96369
YPL126W	NAN1	U3 snoRNP protein, component of the small (ribosomal) subunit (SSU) processosome containing U3 snoRNA; required for the biogenesis of18S rRNA	2.22465	1.26723
YPL171C	OYE3	Widely conserved NADPH oxidoreductase containing flavin mononucleotide (FMN), homologous to Oye2p with slight differences in ligand binding and catalytic properties; may be involved in sterol metabolism	2.12321	1.95133
YPL183C		Hypothetical protein	2.98231	1.69833
YPL207W	TYW1	Hypothetical protein	2.02428	1.33105
YPL217C	BMS1	Essential conserved nucleolar GTP-binding protein required for synthesis of 4S ribosomal subunits and for processing of the 35S pre-rRNA at sites A, A1, and A2; interacts with Rcl1p, has similarity to Tsr1p	2.05358	3.06206
YPL266W	DIM1	Essential 18S rRNA dimethylase, responsible for conserved m6(2)Am6(2)A dimethylation in 3'-terminal loop of 18 S rRNA, part of 9S and 4S pre-particles in nucleolus, involved in pre-ribosomal RNA processing	2.67439	1.96159
YPR024W	YME1	Subunit, with Mgr1p, of the mitochondrial inner membrane i-AAA protease complex, which is responsible for degradation of unfolded or misfolded mitochondrial gene products; mutation causes an elevated rate of mitochondrial turnover	3.6012	-0.363273
YPR143W	RRP15	Nucleolar protein, constituent of pre-6S ribosomal particles; required for processing of the 27S pre-rRNA at the A2 site to yield 5.8S and 25S rRNA	2.14729	1.95871
YPR175W	DPB2	Second largest subunit of DNA polymerase II (DNA polymerase epsilon), required for normal yeast chromosomal replication; expression peaks at the G1/S phase boundary; potential Cdc28p substrate	2.05784	1.56929
Genes specifically up-regulated in HSLD
YBL029W		Protein of unknown function localised to cytoplasm and nucleus	-1.28079	2.29747
YBL062W			1.47002	2.11278
YBL068W	PRS4	5-phospho-ribosyl-1(alpha)-pyrophosphate synthetase, involved in nucleotide, histidine, and tryptophan biosynthesis; one of a five related enzymes, which are active as heteromultimeric complexes	1.52887	2.19257
YBL069W	AST1	Peripheral membrane protein that interacts with the plasma membrane ATPase Pma1p and has a role in its targeting to the plasma membrane, possibly by influencing its incorporation into lipid rafts	1.77167	2.37764
YBL079W	NUP170	Abundant subunit of the nuclear pore complex (NPC), required for proper localization of specific nucleoporins within the NPC, involved in nuclear envelope permeability and in chromosome segregation, has similarity to Nup157p	1.34308	4.84928
YBR014C		Putative glutaredoxin localised to vacuole	1.13773	2.00118
YBR023C	CHS3	Chitin synthase III, catalyzes the transfer of N-acetylglucosamine (GlcNAc) to chitin; required for synthesis of the majority of cell wall chitin, the chitin ring during bud emergence, and spore wall chitosan	1.50723	2.50847
YBR031W	RPL4A	N-terminally acetylated protein component of the large (6S) ribosomal subunit, nearly identical to Rpl4Bp and has similarity to E. coli L4 and rat L4 ribosomal proteins /// Protein component of the large (6S) ribosomal subunit, nearly identical to Rpl4Ap and has similarity to E. coli L4 and rat L4 ribosomal proteins	1.94303	2.35648
YBR060C	ORC2	Subunit of the origin recognition complex, which directs DNA replication by binding to replication origins and is also involved in transcriptional silencing; may be phosphorylated by Cdc28p	-0.71117	3.97377
YBR097W	VPS15	Myristoylated serine/threonine protein kinase involved in vacuolar protein sorting; functions as a membrane-associated complex with Vps34p; active form recruits Vps34p to the Golgi membrane; interacts with the GDP-bound form of Gpa1p	-0.410744	4.06428
YBR187W		Protein of unknown function localised to vacuolar membrane	0.641263	2.58004
YBR288C	APM3	Mu3-like subunit of the clathrin associated protein complex (AP-3); functions in transport of alkaline phosphatase to the vacuole via the alternate pathway	1.5495	2.37518
YBR291C	CTP1	Mitochondrial inner membrane citrate transporter, member of the mitochondrial carrier family	1.27517	2.38493
YCL016C	DCC1	Subunit of a complex with Ctf8p and Ctf18p that shares some components with Replication Factor C, required for sister chromatid cohesion and telomere length maintenance	-0.194285	3.00499
YCR054C	CTR86	Essential protein of unknown function	1.79844	4.18708
YCR087W			1.67834	2.43871
YDL002C	NHP10	Protein related to mammalian high mobility group proteins; likely component of the INO8 complex, which is an ATP-dependent chromatin-remodeling complex	1.51105	2.58888
YDL028C	MPS1	Dual-specificity kinase required for spindle pole body (SPB) duplication and spindle checkpoint function; substrates include SPB proteins Spc42p, Spc11p, and Spc98p, mitotic exit network protein Mob1p, and checkpoint protein Mad1p	-1.19932	2.05304
YDL031W	DBP10	Putative ATP-dependent RNA helicase of the DEAD-box protein family; mutants show reduced stability of the 4S ribosomal subunit scanning through 5' untranslated regions of mRNAs	1.7979	2.24666
YDL040C	NAT1	Subunit of the N-terminal acetyltransferase NatA (Nat1p, Ard1p, Nat5p); N-terminally acetylates many proteins, which influences multiple processes such as the cell cycle, heat-shock resistance, mating, sporulation, and telomeric silencing	0.268886	3.63063
YDL191W	RPL35A	Protein component of the large (6S) ribosomal subunit, identical to Rpl35Ap and has similarity to rat L35 ribosomal protein /// Protein component of the large (6S) ribosomal subunit, identical to Rpl35Bp and has similarity to rat L35 ribosomal protein	1.9675	2.4735
YDL213C	NOP6	Protein with similarity to hydrophilins, which are involved in the adaptive response to hyperosmotic conditions; computational analysis of large-scale protein-protein interaction data suggests a possible role in rRNA processing	1.89183	2.22622
YDR012W	RPL4B	Protein component of the large (6S) ribosomal subunit, nearly identical to Rpl4Ap and has similarity to E. coli L4 and rat L4 ribosomal proteins	1.61919	2.13831
YDR087C	RRP1	Essential evolutionarily conserved nucleolar protein necessary for biogenesis of 6S ribosomal subunits and processing of pre-rRNAs to mature rRNAs, associated with several distinct 66S pre-ribosomal particles	1.71012	3.13315
YDR211W	GCD6	Catalytic epsilon subunit of the translation initiation factor eIF2B, the guanine-nucleotide exchange factor for eIF2; activity subsequently regulated by phosphorylated eIF2; first identified as a negative regulator of GCN4 expression	1.94714	3.39568
YDR234W	LYS4	Homoaconitase, catalyzes the conversion of homocitrate to homoisocitrate, which is a step in the lysine biosynthesis pathway	1.33931	2.42764
YDR299W	BFR2	Essential protein possibly involved in secretion; multicopy suppressor of sensitivity to Brefeldin A	1.59077	2.76306
YDR312W	SSF2	Protein required for ribosomal large subunit maturation, functionally redundant with Ssf1p; member of the Brix family	1.44714	4.08224
YDR324C	UTP4	Nucleolar protein, component of the small subunit (SSU) processome containing the U3 snoRNA that is involved in processing of pre-18S rRNA	1.22442	3.1193
YDR341C		Arginyl-tRNA synthetase, cytosolic	1.2636	2.33971
YDR367W		Protein of unknown function localised to golgi-ER transport vesicles	1.03574	3.01916
YDR478W	SNM1	Subunit of RNase MRP, which cleaves pre-rRNA; not shared between Rnase MRP and nuclear Rnase P, in contrast to all other Rnase MRP protein subunits; binds to the NME1 RNA subunit of Rnase MRP	0.44321	2.49859
YDR496C	PUF6	Pumilio-homology domain protein that binds ASH1 mRNA at PUF consensus sequences in the 3' UTR and represses its translation, resulting in proper asymmetric localization of ASH1 mRNA	1.83655	2.09942
YDR500C	RPL37B	Protein component of the large (6S) ribosomal subunit, has similarity to Rpl37Ap and to rat L37 ribosomal protein	1.93412	2.13706
YDR505C	PSP1	Asn and gln rich protein of unknown function; high-copy suppressor of POL1 (DNA polymerase alpha) and partial suppressor of CDC2 (polymerase delta) and CDC6 (pre-RC loading factor) mutations; overexpression results in growth inhibition	-0.823909	2.03607
YDR514C		Protein of unknown function localised to mitochondria and nucleus	1.15033	2.09205
YDR528W	HLR1	Protein involved in regulation of cell wall composition and integrity and response to osmotic stress; overproduction suppresses a lysis sensitive PKC mutation; similar to Lre1p, which functions antagonistically to protein kinase A	1.85187	3.15685
YER006W	NUG1	GTPase that associates with nuclear 6S pre-ribosomes, required for export of 6S ribosomal subunits from the nucleus	1.62254	2.18872
YER019W	ISC1	Inositol phosphosphingolipid phospholipase C, hydrolyzes inositolphosphosphingolipids, activated by phosphatidylserine, cardiolipin, and phosphatidylglycerol, mediates Na+ and Li+ halotolerance, contains a P loop-like domain	-1.40612	2.54679
YER071C		Protein of unknown function localised to cytoplasm	1.10392	2.84635
YFL022C	FRS2	Alpha subunit of cytoplasmic phenylalanyl-tRNA synthetase, forms a tetramer with Frs1p to form active enzyme; evolutionarily distant from mitochondrial phenylalanyl-tRNA synthetase based on protein sequence, but substrate binding is similar	1.95192	2.08081
YFL028C	CAF16	Part of the evolutionarily-conserved CCR4-NOT transcriptional regulatory complex involved in controlling mRNA initiation, elongation, and degradation; putative ABC ATPase; interacts with Ssn2p, Ssn3p, and Ssn8p	-0.7	2.03
YGL012W	ERG4	C-24(28) sterol reductase, catalyzes the final step in ergosterol biosynthesis; mutants are viable, but lack ergosterol	1.61008	2.08432
YGL070C	RPB9	RNA polymerase II subunit B12.6; contacts DNA; mutations affect transcription start site; involved in telomere maintenance	1.63305	2.12104
YGL097W	SRM1	Nucleotide exchange factor for Gsp1p, localizes to the nucleus, required for nucleocytoplasmic trafficking of macromolecules; potentially phosphorylated by Cdc28p	1.94322	3.74022
YGL105W	ARC1	Protein that binds tRNA and methionyl- and glutamyl-tRNA synthetases (Mes1p and Gus1p), delivering tRNA to them, stimulating catalysis, and ensuring their localization to the cytoplasm; also binds quadruplex nucleic acids	1.97786	2.41687
YGL238W	CSE1	Nuclear envelope protein that mediates the nuclear export of importin alpha (Srp1p), homolog of metazoan CAS protein, required for accurate chromosome segregation	0.299311	2.55849
YGR002C	SWC4	Protein of unknown function, component of the Swr1p complex that incorporates Htz1p into chromatin; component of the NuA4 histone acetyltransferase complex	1.38339	2.03295
YGR064W		Unknown function	1.29824	3.59422
YGR098C	ESP1	Separase with cysteine protease activity (related to caspases) that promotes sister chromatid separation by mediating dissociation of the cohesin Scc1p from chromatin; inhibited by Pds1p	-0.759321	2.23697
YGR173W	RBG2	Protein with similarity to mammalian developmentally regulated GTP-binding protein	1.34806	2.46833
YGR208W	SER2	Phosphoserine phosphatase of the phosphoglycerate pathway, involved in serine and glycine biosynthesis, expression is regulated by the available nitrogen source	1.96341	3.10783
YGR229C	SMI1	Protein involved in the regulation of cell wall synthesis; proposed to be involved in coordinating cell cycle progression with cell wall integrity	1.61882	2.08094
YGR274C	TAF1	TFIID subunit (145 kDa), involved in RNA polymerase II transcription initiation, has histone acetyltransferase activity, involved in promoter binding and G1/S progression	0.47692	2.33679
YHL026C		Protein of unknown function	0.326057	3.15233
YHR066W	SSF1	Constituent of 66S pre-ribosomal particles, required for ribosomal large subunit maturation; functionally redundant with Ssf2p; member of the Brix family	1.98448	3.26003
YHR088W	RPF1	Nucleolar protein involved in the assembly of the large ribosomal subunit; constituent of 66S pre-ribosomal particles; contains a sigma(7)-like motif, which is thought to bind RNA	1.9035	2.52476
YHR148W	IMP3	Component of the SSU processome, which is required for pre-18S rRNA processing, essential protein that interacts with Mpp1p and mediates interactions of Imp4p and Mpp1p with U3 snoRNA	1.76346	2.06757
YHR155W	YSP1	Mitochondrial protein with a potential role in promoting mitochondrial fragmentation during programmed cell death in response to high levels of alpha-factor mating pheromone or the drug amiodarone	-0.408188	2.95977
YHR157W	REC104	Protein involved in early stages of meiotic recombination; required for meiotic crossing over; forms a complex with Rec12p and Spo11p necessary during the initiation of recombination	-0.471753	2.30888
YHR169W	DBP8	Putative ATP-dependent RNA helicase of the DEAD-box family involved in biogenesis of the 4S ribosomal subunit	1.91911	2.77442
YIL094C	LYS12	Homo-isocitrate dehydrogenase, an NAD-linked mitochondrial enzyme required for the fourth step in the biosynthesis of lysine, in which homo-isocitrate is oxidatively decarboxylated to alpha-ketoadipate	1.29371	2.22494
YIL127C		Protein of unknown function localised to nucleolus	1.84685	3.09881
YIL141W			-1.5043	3.17834
YIL159W	BNR1	Formin, nucleates the formation of linear actin filaments, involved in cell processes such as budding and mitotic spindle orientation which require the formation of polarized actin cables, functionally redundant with BNI1	0.588634	4.46832
YIR034C	LYS1	Saccharopine dehydrogenase (NAD+, L-lysine-forming), catalyzes the conversion of saccharopine to L-lysine, which is the final step in the lysine biosynthesis pathway	0.305321	2.27658
YJL033W	HCA4	Putative nucleolar DEAD box RNA helicase; high-copy number suppression of a U14 snoRNA processing mutant suggests an involvement in 18S rRNA synthesis	0.786842	2.13854
YJL050W	MTR4	Dead-box family ATP dependent helicase required for mRNA export from the nucleus; co-factor of the exosome complex, required for 3' end formation of 5.8S rRNA	1.39257	2.68142
YJL120W			-0.299044	4.60053
YJL208C	NUC1	Major mitochondrial nuclease, has RNAse and DNA endo- and exonucleolytic activities; has a role in mitochondrial recombination	0.41956	2.45378
YJR016C	ILV3	Dihydroxyacid dehydratase, catalyzes third step in the common pathway leading to biosynthesis of branched-chain amino acids	0.984092	2.89203
YKL044W		Hypothetical protein	1.25814	3.23013
YKL076C			1.17891	2.72018
YKL216W	URA1	Dihydroorotate dehydrogenase, catalyzes the fourth enzymatic step in the de novo biosynthesis of pyrimidines, converting dihydroorotic acid into orotic acid	1.77239	2.18954
YKR078W		Protein of unknown function localised to cytoplasm	1.29772	2.14696
YLL014W		Protein of unknown function localised to ER	1.65581	2.42738
YLR195C	NMT1	N-myristoyl transferase, catalyzes the cotranslational, covalent attachment of myristic acid to the N-terminal glycine residue of several proteins involved in cellular growth and signal transduction	0.693759	4.61017
YLR244C	MAP1	Methionine aminopeptidase, catalyzes the cotranslational removal of N-terminal methionine from nascent polypeptides; function is partially redundant with that of Map2p	1.73145	2.77062
YLR276C	DBP9	ATP-dependent RNA helicase of the DEAD-box family involved in biogenesis of the 6S ribosomal subunit	1.63064	2.82038
YLR287C		Protein of unknown function localised to cytoplasm	1.53096	2.08753
YLR328W	NMA1	Nicotinic acid mononucleotide adenylyltransferase, involved in NAD(+) salvage pathway	0.935191	2.37901
YLR368W	MDM30	F-box protein; physically associates with mitochondria and is required for normal mitochondrial fusion in rich medium, during sporulation, and in mating cells; promotes ubiquitin-mediated degradation of Gal4p in some strains	1.19684	3.28089
YLR405W	DUS4	Dihydrouridine synthase, member of a widespread family of conserved proteins including Smm1p, Dus1p, and Dus3p	0.100553	2.6049
YLR418C	CDC73	Constituent of Paf1 complex with RNA polymerase II, Paf1p, Hpr1p, Ctr9, Leo1, Rtf1 and Ccr4p, distinct from Srb-containing Pol II complexes; required for expression of certain genes, modification of some histones, and telomere maintenance	0.673382	2.06843
YML035C	AMD1	AMP deaminase, tetrameric enzyme that catalyzes the deamination of AMP to form IMP and ammonia; may be involved in regulation of intracellular adenine nucleotide pools	1.69593	2.32304
YML046W	PRP39	U1 snRNP protein involved in splicing, contains multiple tetriatricopeptide repeats	0.922126	2.7598
YML062C	MFT1	Subunit of the THO complex, which is a nuclear complex comprised of Hpr1p, Mft1p, Rlr1p, and Thp2p, that is involved in transcription elongation and mitotic recombination; involved in telomere maintenance	-0.98082	3.21331
YML074C	FPR3	Nucleolar peptidyl-prolyl cis-trans isomerase (PPIase); FK56 binding protein; phosphorylated by casein kinase II (Cka1p-Cka2p-Ckb1p-Ckb2p) and dephosphorylated by Ptp1p	1.53083	2.34827
YML097C	VPS9	A guanine nucleotide exchange factor involved in vesicle-mediated vacuolar protein transport; specifically stimulates the intrinsic guanine nucleotide exchange activity of Vps21p/Rab5: similar to mammalian ras inhibitors; binds ubiquitin	-0.0178398	2.78778
YML127W	RSC9	One of 15 subunits of the 'Remodel the Structure of Chromatin' (RSC) complex; DNA-binding protein involved in the synthesis of rRNA and in transcriptional repression and activation of genes regulated by the Target of Rapamycin (TOR) pathway	1.53492	2.57344
YMR012W	CLU1	eIF3 component of unknown function; deletion causes defects in mitochondrial organization but not in growth or translation initiation, can rescue cytokinesis and mitochondrial organization defects of the Dictyostelium cluA- mutant	1.5002	2.15733
YMR014W	BUD22	Protein involved in bud-site selection; diploid mutants display a random budding pattern instead of the wild-type bipolar pattern	1.19163	2.68733
YMR075C-A			1.89817	2.69257
YMR088C	VBA1	Permease of basic amino acids in the vacuolar membrane	-1.50711	2.52482
YMR153W	NUP53	Subunit of the nuclear pore complex (NPC), interacts with karyopherin Kap121p or with Nup17p via overlapping regions of Nup53p, involved in activation of the spindle checkpoint mediated by the Mad1p-Mad2p complex	0.311412	2.40796
YMR162C	DNF3	Non-essential P-type ATPase involved in aminophospholipid translocation, localizes to the trans-Golgi, likely involved in protein transport	0.304719	2.8332
YMR213W	CEF1	Protein required during G2/M transition	0.241868	2.19366
YMR240C	CUS1	Protein required for assembly of U2 snRNP into the spliceosome, forms a complex with Hsh49p and Hsh155p	1.82366	3.5009
YMR265C		Weak similarity to hypothetical protein S. pombe	1.54382	2.33154
YMR285C	NGL2	Protein involved in 5.8S rRNA processing; Ccr4p-like RNase required for correct 3'-end formation of 5.8S rRNA at site E; similar to Ngl1p and Ngl3p	1.27832	3.36009
YMR309C	NIP1	Subunit of the eukaryotic translation initiation factor 3 (eIF3), involved in the assembly of preinitiation complex and start codon selection	1.65729	2.23117
YNL010W		Protein of unknown function localised to cytoplasm and nucleus	1.70653	2.35693
YNL088W	TOP2	Essential type II topoisomerase, relieves torsional strain in DNA by cleaving and re-sealing the phosphodiester backbone of both positively and negatively supercoiled DNA; cleaves complementary strands; localizes to axial cores in meiosis	0.0436498	2.46855
YNL132W	KRE33	Essential protein of unknown function; heterozygous mutant shows haploinsufficiency in K1 killer toxin resistance	1.15365	4.56335
YNL172W	APC1	Largest subunit of the Anaphase-Promoting Complex/Cyclosome (APC/C), which is a ubiquitin-protein ligase required for degradation of anaphase inhibitors, including mitotic cyclins, during the metaphase/anaphase transition	0.1109	2.487
YNL182C	IPI3	Protein required for cell viability; computational analysis of large-scale protein-protein interaction data suggests a possible role in assembly of the ribosomal large subunit	1.8902	2.76898
YNL222W	SSU72	Transcription/RNA-processing factor that associates with TFIIB and cleavage/polyadenylation factor Pta1p; exhibits phosphatase activity on serine-5 of the RNA polymerase II C-terminal domain; affects start site selection in vivo	-1.7328	2.15118
YNL256W	FOL1	Multifunctional enzyme of the folic acid biosynthesis pathway, has dihydropteroate synthetase, dihydro-6-hydroxymethylpterin pyrophosphokinase, and dihydroneopterin aldolase activities	0.855479	2.59994
YNR015W	SMM1	Dihydrouridine synthase, member of a family of dihydrouridine synthases including Dus1p, Smm1p, Dus3p, and Dus4p; modifies uridine residues at position 2 of cytoplasmic tRNAs	1.51097	2.27045
YNR054C	ESF2	Essential nucleolar protein involved in pre-18S rRNA processing; component of the small subunit (SSU) processome; has sequence similarity to mABT1, a mouse transcription activator	1.3871	2.16123
YOL006C	TOP1	Topoisomerase I, nuclear enzyme that relieves torsional strain in DNA by cleaving and re-sealing the phosphodiester backbone; relaxes both positively and negatively supercoiled DNA; functions in replication, transcription, and recombination	1.70022	2.7171
YOL022C		Protein of unknown function localised to cytoplasm	1.94343	4.50316
YOL089C	HAL9	Putative transcription factor containing a zinc finger; overexpression increases salt tolerance through increased expression of the ENA1 (Na+/Li+ extrusion pump) gene while gene disruption decreases both salt tolerance and ENA1 expression	-0.51272	2.10922
YOL093W	TRM10	tRNA methyltransferase, methylates the N-1 position of guanosine in tRNAs	0.39308	2.74878
YOL144W	NOP8	Nucleolar protein required for 6S ribosomal subunit biogenesis	1.99148	2.12022
YOL151W	GRE2	NADPH-dependent methylglyoxal reductase (D-lactaldehyde dehydrogenase); stress induced (osmotic, ionic, oxidative, heat shock and heavy metals); regulated by the HOG pathway	1.55783	2.24722
YOR021C		Protein of unknown function	1.62798	2.39978
YOR094W	ARF3	Glucose-repressible ADP-ribosylation factor, GTPase of the Ras superfamily involved in development of polarity	1.36718	2.4601
YOR116C	RPO31	RNA polymerase III subunit C16, part of core enzyme; similar to bacterial beta-prime subunit	1.73993	2.32021
YOR159C	SME1	Core Sm protein Sm E; part of heteroheptameric complex (with Smb1p, Smd1p, Smd2p, Smd3p, Smx3p, and Smx2p) that is part of the spliceosomal U1, U2, U4, and U5 snRNPs; homolog of human Sm E	0.659626	4.10067
YOR168W	GLN4	Glutamine tRNA synthetase, monomeric class I tRNA synthetase that catalyzes the specific glutaminylation of tRNA(Glu); N-terminal domain proposed to be involved in enzyme-tRNA interactions	1.65964	2.49676
YOR174W	MED4	Subunit of the RNA polymerase II mediator complex; associates with core polymerase subunits to form the RNA polymerase II holoenzyme; essential for transcriptional regulation	-1.1038	3.60862
YOR188W	MSB1	Protein involved in positive regulation of both 1,3-beta-glucan synthesis and the Pkc1p-MAPK pathway, potential Cdc28p substrate; multicopy suppressor of temperature-sensitive mutations in CDC24 and CDC42, and of mutations in BEM4	0.433579	2.30969
YOR225W			0.980491	2.08744
YOR278W	HEM4	Uroporphyrinogen III synthase, catalyzes the conversion of hydroxymethylbilane to uroporphyrinogen III, the fourth step in the heme biosynthetic pathway	-0.604412	2.0898
YOR287C		Weak similarity to PITSLRE protein kinase isoforms	1.76693	2.40926
YOR303W	CPA1	Small subunit of carbamoyl phosphate synthetase, which catalyzes a step in the synthesis of citrulline, an arginine precursor; translationally regulated by an attenuator peptide encoded by YOR32W within the CPA1 mRNA 5'-leader	1.89608	2.51283
YOR379C			1.5383	2.30954
YPL194W	DDC1	DNA damage checkpoint protein, part of a PCNA-like complex required for DNA damage response, required for pachytene checkpoint to inhibit cell cycle in response to unrepaired recombination intermediates; potential Cdc28p substrate	1.59367	2.0668
YPL263C	KEL3	Cytoplasmic protein of unknown function	0.758641	2.13744
YPR074C	TKL1	Transketolase, similar to Tkl2p; catalyzes conversion of xylulose-5-phosphate and ribose-5-phosphate to sedoheptulose-7-phosphate and glyceraldehyde-3-phosphate in the pentose phosphate pathway; needed for synthesis of aromatic amino acids	1.74323	2.18398
YPR113W	PIS1	Phosphatidylinositol synthase, required for biosynthesis of phosphatidylinositol, which is a precursor for polyphosphoinositides, sphingolipids, and glycolipid anchors for some of the plasma membrane proteins	1.86354	2.69999
YPR138C	MEP3	Ammonium permease of high capacity and low affinity; belongs to a ubiquitous family of cytoplasmic membrane proteins that transport only ammonium (NH4+); expression is under the nitrogen catabolite repression regulation ammonia permease	1.04666	2.08058
YPR169W	JIP5	Nucleolar protein of unknown function, exhibits a physical interaction with Bre1p	1.4434	2.00598
YPR171W	BSP1	Adapter that links synaptojanins Inp2p and Inp53p to the cortical actin cytoskeleton	0.00485702	2.144
commonly up- regulated genes
YAL025C	MAK16	Essential nuclear protein, constituent of 66S pre-ribosomal particles; required for normal concentration of free 6S ribosomal subunits; required for maintenance of M1 satellite double-stranded RNA of the L-A virus	2.72835	2.47394
YAR073W	IMD1	Nonfunctional protein with homology to IMP dehydrogenase; probable pseudogene, located close to the telomere; is not expressed at detectable levels; YAR73W and YAR75W comprise a continuous reading frame in some strains of S. cerevisiae /// Inosine monophosphate dehydrogenase, catalyzes the first step of GMP biosynthesis, expression is induced by mycophenolic acid resulting in resistance to the dr…	2.59821	3.38065
YBL024W	NCL1	S-adenosyl-L-methionine-dependent tRNA: m5C-methyltransferase, methylates cytosine to m5C at several positions in tRNAs and intron-containing pre-tRNAs; similar to Nop2p and human proliferation associated nucleolar protein p12	3.43194	2.43148
YBL027W	RPL19B	Protein component of the large (6S) ribosomal subunit, nearly identical to Rpl19Ap and has similarity to rat L19 ribosomal protein; rpl19a and rpl19b single null mutations result in slow growth, while the double null mutation is lethal	2.07264	2.17969
YBL076C	ILS1	Cytoplasmic isoleucine-tRNA synthetase, target of the G1-specific inhibitor reveromycin A	2.33875	2.13775
YBL087C	RPL23A	Protein component of the large (6S) ribosomal subunit, identical to Rpl23Bp and has similarity to E. coli L14 and rat L23 ribosomal proteins	3.06839	2.94316
YBL092W	RPL32	Protein component of the large (6S) ribosomal subunit, has similarity to rat L32 ribosomal protein; overexpression disrupts telomeric silencing	3.19573	2.8392
YBR048W	RPS11B	Protein component of the small (4S) ribosomal subunit; identical to Rps11Ap and has similarity to E. coli S17 and rat S11 ribosomal proteins	3.09291	2.90794
YBR084C-A	RPL19A	Protein component of the large (6S) ribosomal subunit, nearly identical to Rpl19Bp and has similarity to rat L19 ribosomal protein; rpl19a and rpl19b single null mutations result in slow growth, while the double null mutation is lethal	2.08492	2.58597
YBR084W	MIS1	Mitochondrial C1-tetrahydrofolate synthase, involved in interconversion between different oxidation states of tetrahydrofolate (THF); provides activities of formyl-THF synthetase, methenyl-THF cyclohydrolase, and methylene-THF dehydrogenase	2.94032	2.64669
YBR092C	PHO3	Constitutively expressed acid phosphatase similar to Pho5p; brought to the cell surface by transport vesicles; hydrolyzes thiamin phosphates in the periplasmic space, increasing cellular thiamin uptake; expression is repressed by thiamin	7.4634	7.32713
YBR093C	PHO5	Repressible acid phosphatase (1 of 3) that also mediates extracellular nucleotide-derived phosphate hydrolysis; secretory pathway derived cell surface glycoprotein; induced by phosphate starvation and coordinately regulated by PHO4 and PHO2	3.32303	4.67892
YBR121C	GRS1	Cytoplasmic and mitochondrial glycyl-tRNA synthase that ligates glycine to the cognate anticodon bearing tRNA; transcription termination factor that may interact with the 3'-end of pre-mRNA to promote 3'-end formation	2.6375	2.02566
YBR181C	RPS6B	Protein component of the small (4S) ribosomal subunit; identical to Rps6Ap and has similarity to rat S6 ribosomal protein /// Protein component of the small (4S) ribosomal subunit; identical to Rps6Bp and has similarity to rat S6 ribosomal protein	2.63571	2.87582
YBR189W	RPS9B	Protein component of the small (4S) ribosomal subunit; nearly identical to Rps9Ap and has similarity to E. coli S4 and rat S9 ribosomal proteins	3.77661	3.707
YBR191W	RPL21A	Protein component of the large (6S) ribosomal subunit, nearly identical to Rpl21Bp and has similarity to rat L21 ribosomal protein /// Protein component of the large (6S) ribosomal subunit, nearly identical to Rpl21Ap and has similarity to rat L21 ribosomal protein	3.3887	3.28055
YCL046W			3.79574	2.78307
YCL059C	KRR1	Essential nucleolar protein required for the synthesis of 18S rRNA and for the assembly of 4S ribosomal subunit	3.06785	4.18966
YCR002C	CDC10	Component of the septin ring of the mother-bud neck that is required for cytokinesis; septins recruit proteins to the neck and can act as a barrier to diffusion at the membrane, and they comprise the 1nm filaments seen with EM	2.42428	2.36826
YCR020C	PET18	Protein required for respiratory growth and stability of the mitochondrial genome	4.4403	3.87935
YCR072C	RSA4	WD-repeat protein involved in ribosome biogenesis; required for maturation and efficient intra-nuclear transport or pre-6S ribosomal subunits, localizes to the nucleolus	3.82346	2.69819
YDL036C	PUS9	Mitochondrial tRNA pseudouridine synthase involved in pseudouridylation of mitochondrial tRNAs at position 32	2.57965	2.05743
YDL039C	PRM7	Pheromone-regulated protein, predicted to have one transmembrane segment; promoter contains Gcn4p binding elements	2.75362	3.22507
YDL061C	RPS29B	Protein component of the small (4S) ribosomal subunit; nearly identical to Rps29Ap and has similarity to rat S29 and E. coli S14 ribosomal proteins	2.50287	2.28929
YDL075W	RPL31A	Protein component of the large (6S) ribosomal subunit, nearly identical to Rpl31Bp and has similarity to rat L31 ribosomal protein; associates with the karyopherin Sxm1p	2.51038	3.23994
YDL081C	RPP1A	Ribosomal protein P1 alpha, a component of the ribosomal stalk, which is involved in the interaction between translational elongation factors and the ribosome; accumulation of P1 in the cytoplasm is regulated by phosphorylation and interaction with the P2 stalk component	2.68745	2.88053
YDL082W	RPL13A	Protein component of the large (6S) ribosomal subunit, nearly identical to Rpl13Bp; not essential for viability; has similarity to rat L13 ribosomal protein	2.84381	2.87992
YDL083C	RPS16B	Protein component of the small (4S) ribosomal subunit; identical to Rps16Ap and has similarity to E. coli S9 and rat S16 ribosomal proteins	2.3373	2.95787
YDL130W	RPP1B	Ribosomal protein P1 beta, component of the ribosomal stalk, which is involved in interaction of translational elongation factors with ribosome; accumulation is regulated by phosphorylation and interaction with the P2 stalk component	2.65437	3.15485
YDL136W	RPL35B	6S large subunit ribosomal protein	2.32701	2.64354
YDL167C	NRP1	Protein of unknown function, rich in asparagine residues	2.01152	3.27345
YDL208W	NHP2	Nuclear protein related to mammalian high mobility group (HMG) proteins, essential for function of H/ACA-type snoRNPs, which are involved in 18S rRNA processing	2.64	2.60335
YDR002W	YRB1	Ran GTpase binding protein; involved in nuclear protein import and RNA export, ubiquitin-mediated protein degradation during the cell cycle; shuttles between the nucleus and cytoplasm; is essential; homolog of human RanBP1	2.97881	2.4669
YDR025W	RPS11A	Protein component of the small (4S) ribosomal subunit; identical to Rps11Bp and has similarity to E. coli S17 and rat S11 ribosomal proteins	2.6282	2.97706
YDR037W	KRS1	Lysyl-tRNA synthetase; also identified as a negative regulator of general control of amino acid biosynthesis	2.11709	2.14032
YDR060W	MAK21	Constituent of 66S pre-ribosomal particles, required for large (6S) ribosomal subunit biogenesis; involved in nuclear export of pre-ribosomes; required for maintenance of dsRNA virus; homolog of human CAATT-binding protein	3.12172	2.34212
YDR064W	RPS13	Protein component of the small (4S) ribosomal subunit; has similarity to E. coli S15 and rat S13 ribosomal proteins	2.78577	2.94679
YDR093W	DNF2	Non-essential P-type ATPase that is a potential aminophospholipid translocase, localizes to the plasma membrane and late exocytic or early endocytic membranes, likely involved in protein transport; potential Cdc28p substrate	2.03625	2.25774
YDR321W	ASP1	Cytosolic L-asparaginase, involved in asparagine catabolism	2.01929	3.48081
YDR382W	RPP2B	Ribosomal protein P2 beta, a component of the ribosomal stalk, which is involved in the interaction between translational elongation factors and the ribosome; regulates the accumulation of P1 (Rpp1Ap and Rpp1Bp) in the cytoplasm	2.69439	2.67644
YDR417C			2.99797	3.08356
YDR418W	RPL12B	Protein component of the large (6S) ribosomal subunit, nearly identical to Rpl12Ap; rpl12a rpl12b double mutant exhibits slow growth and slow translation; has similarity to E. coli L11 and rat L12 ribosomal proteins	3.24003	3.16131
YDR449C	UTP6	Nucleolar protein, component of the small subunit (SSU) processome containing the U3 snoRNA that is involved in processing of pre-18S rRNA	2.07517	2.72126
YDR450W	RPS18A	Protein component of the small (4S) ribosomal subunit; nearly identical to Rps18Bp and has similarity to E. coli S13 and rat S18 ribosomal proteins	2.95192	3.59593
YDR454C	GUK1	Guanylate kinase, converts GMP to GDP; required for growth and mannose outer chain elongation of cell wall N-linked glycoproteins	2.76245	2.93828
YDR471W	RPL27B	Protein component of the large (6S) ribosomal subunit, nearly identical to Rpl27Ap and has similarity to rat L27 ribosomal protein	3.6523	3.28723
YDR508C	GNP1	High-affinity glutamine permease, also transports Leu, Ser, Thr, Cys, Met and Asn; expression is fully dependent on Grr1p and modulated by the Ssy1p-Ptr3p-Ssy5p (SPS) sensor of extracellular amino acids	3.31603	2.88395
YDR522C	SPS2	Protein expressed during sporulation, redundant with Sps22p for organization of the beta-glucan layer of the spore wall; S. pombe ortholog is a spore wall component	4.83124	2.32098
YDR536W	STL1	Glycerol proton symporter of the plasma membrane, subject to glucose-induced inactivation, strongly but transiently induced when cells are subjected to osmotic shock	3.01008	3.6544
YEL054C	RPL12A	Protein component of the large (6S) ribosomal subunit, nearly identical to Rpl12Bp; rpl12a rpl12b double mutant exhibits slow growth and slow translation; has similarity to E. coli L11 and rat L12 ribosomal proteins	3.60799	2.88088
YEL055C	POL5	Protein with sequence similarity to the human MybBP1A and weak sequence similar to B-type DNA polymerases, not required for chromosomal DNA replication; required for the synthesis of rRNA	2.915	2.40675
YER056C-A	RPL34A	Protein component of the large (6S) ribosomal subunit, nearly identical to Rpl34Bp and has similarity to rat L34 ribosomal protein	2.42933	3.26798
YER074W	RPS24A	Protein component of the small (4S) ribosomal subunit; identical to Rps24Bp and has similarity to rat S24 ribosomal protein /// Protein component of the small (4S) ribosomal subunit; identical to Rps24Ap and has similarity to rat S24 ribosomal protein	2.9303	2.93548
YER110C	KAP123	Karyopherin beta, mediates nuclear import of ribosomal proteins prior to assembly into ribosomes and import of histones H3 and H4; localizes to the nuclear pore, nucleus, and cytoplasm; exhibits genetic interactions with RAI1	2.78679	2.89577
YER117W	RPL23B	Protein component of the large (6S) ribosomal subunit, identical to Rpl23Ap and has similarity to E. coli L14 and rat L23 ribosomal proteins	2.87835	2.84309
YER145C	FTR1	High affinity iron permease involved in the transport of iron across the plasma membrane; forms complex with Fet3p; expression is regulated by iron	2.62818	3.88428
YFR031C-A	RPL2A	Protein component of the large (6S) ribosomal subunit, nearly identical to Rpl2Bp and has similarity to rat L18a ribosomal protein	3.19504	2.95796
YFR032C-A	RPL29	Protein component of the large (6S) ribosomal subunit, has similarity to rat L29 ribosomal protein; not essential for translation, but required for proper joining of the large and small ribosomal subunits and for normal translation rate	2.21675	2.02158
YGL008C	PMA1	Plasma membrane H+-ATPase, pumps protons out of the cell; major regulator of cytoplasmic pH and plasma membrane potential; part of the P2 subgroup of cation-transporting ATPases	2.93156	2.76131
YGL029W	CGR1	Protein involved in nucleolar integrity and processing of the pre-rRNA for the 6S ribosome subunit; transcript is induced in response to cytotoxic stress but not genotoxic stress	3.12301	2.73485
YGL030W	RPL30	Protein component of the large (6S) ribosomal subunit, has similarity to E. coli L3 and rat L3 ribosomal proteins; involved in the replication and maintenance of killer double stranded RNA virus	2.78943	2.76884
YGL031C	RPL24A	Ribosomal protein L3 of the large (6S) ribosomal subunit, nearly identical to Rpl24Bp and has similarity to rat L24 ribosomal protein; not essential for translation but may be required for normal translation rate	3.05996	2.34367
YGL076C	RPL7A	Protein component of the large (6S) ribosomal subunit, nearly identical to Rpl7Bp and has similarity to E. coli L3 and rat L7 ribosomal proteins; contains a conserved C-terminal Nucleic acid Binding Domain (NDB2) /// Protein component of the large (6S) ribosomal subunit, nearly identical to Rpl7Ap and has similarity to E. coli L3 and rat L7 ribosomal proteins; contains a conserved C-terminal Nucl…	4.33876	3.14173
YGL078C	DBP3	Putative ATP-dependent RNA helicase of the DEAD-box family involved in ribosomal biogenesis	2.3054	3.34594
YGL099W	LSG1	Putative GTPase involved in 6S ribosomal subunit biogenesis; required for the release of Nmd3p from 6S subunits in the cytoplasm	2.46498	2.23762
YGL102C			3.00527	2.66244
YGL103W	RPL28	Ribosomal protein L29 of the large (6S) ribosomal subunit, has similarity to E. coli L15 and rat L27a ribosomal proteins; may have peptidyl transferase activity; can mutate to cycloheximide resistance	2.42002	2.95265
YGL123W	RPS2	Protein component of the small (4S) subunit, essential for control of translational accuracy; has similarity to E. coli S5 and rat S2 ribosomal proteins	3.36808	3.19651
YGL132W			2.12965	2.40876
YGL135W	RPL1B	N-terminally acetylated protein component of the large (6S) ribosomal subunit, nearly identical to Rpl1Ap and has similarity to E. coli L1 and rat L1a ribosomal proteins; rpl1a rpl1b double null mutation is lethal /// N-terminally acetylated protein component of the large (6S) ribosomal subunit, nearly identical to Rpl1Bp and has similarity to E. coli L1 and rat L1a ribosomal proteins; rpl1a rpl1…	2.29709	2.14428
YGL147C	RPL9A	Protein component of the large (6S) ribosomal subunit, nearly identical to Rpl9Bp and has similarity to E. coli L6 and rat L9 ribosomal proteins	2.68145	2.74654
YGL171W	ROK1	ATP-dependent RNA helicase of the DEAD box family; required for 18S rRNA synthesis	3.85286	2.59424
YGL189C	RPS26A	Protein component of the small (4S) ribosomal subunit; nearly identical to Rps26Bp and has similarity to rat S26 ribosomal protein	2.94403	2.15638
YGL202W	ARO8	Aromatic aminotransferase, expression is regulated by general control of amino acid biosynthesis	3.06379	3.63175
YGL225W	VRG4	Golgi GDP-mannose transporter; regulates Golgi function and glycosylation in Golgi	2.53028	2.94396
YGL255W	ZRT1	High-affinity zinc transporter of the plasma membrane, responsible for the majority of zinc uptake; transcription is induced under low-zinc conditions by the Zap1p transcription factor	2.45707	2.02733
YGR001C		Protein of unknown function localised to cytoplasm	2.37919	2.78508
YGR027C	RPS25A	Protein component of the small (4S) ribosomal subunit; nearly identical to Rps25Bp and has similarity to rat S25 ribosomal protein	2.49625	2.5373
YGR034W	RPL26B	Protein component of the large (6S) ribosomal subunit, nearly identical to Rpl26Ap and has similarity to E. coli L24 and rat L26 ribosomal proteins; binds to 5.8S rRNA	2.19688	2.14242
YGR050C			2.47956	2.06755
YGR082W	TOM20	Component of the TOM (translocase of outer membrane) complex responsible for recognition and initial import steps for all mitochondrially directed proteins; acts as a receptor for incoming precursor proteins	2.58093	2.6604
YGR084C	MRP13	Mitochondrial ribosomal protein of the small subunit	3.23234	2.83123
YGR085C	RPL11B	Protein component of the large (6S) ribosomal subunit, nearly identical to Rpl11Ap; involved in ribosomal assembly; depletion causes degradation of proteins and RNA of the 6S subunit; has similarity to E. coli L5 and rat L11	3.53154	3.61628
YGR094W	VAS1	Mitochondrial and cytoplasmic valyl-tRNA synthetase	2.73967	2.58194
YGR118W	RPS23A	Ribosomal protein 28 (rp28) of the small (4S) ribosomal subunit, required for translational accuracy; nearly identical to Rps23Bp and similar to E. coli S12 and rat S23 ribosomal proteins; deletion of both RPS23A and RPS23B is lethal /// Ribosomal protein 28 (rp28) of the small (4S) ribosomal subunit, required for translational accuracy; nearly identical to Rps23Ap and similar to E. coli S12 and …	2.17657	2.1443
YGR123C	PPT1	Protein serine/threonine phosphatase with similarity to human phosphatase PP5; present in both the nucleus and cytoplasm; expressed during logarithmic growth	3.13869	3.94758
YGR128C	UTP8	Nucleolar protein required for export of tRNAs from the nucleus; also copurifies with the small subunit (SSU) processome containing the U3 snoRNA that is involved in processing of pre-18S rRNA	3.2673	2.82285
YGR134W	CAF130	Part of the evolutionarily-conserved CCR4-NOT transcriptional regulatory complex involved in controlling mRNA initiation, elongation, and degradation	2.1369	2.13195
YGR145W	ENP2	Essential nucleolar protein of unknown function; contains WD repeats, interacts with Mpp1p and Bfr2p, and has homology to Spb1p	2.81141	2.75779
YGR148C	RPL24B	Ribosomal protein L3 of the large (6S) ribosomal subunit, nearly identical to Rpl24Ap and has similarity to rat L24 ribosomal protein; not essential for translation but may be required for normal translation rate	2.93638	2.64492
YGR160W			2.46738	2.04782
YGR175C	ERG1	Squalene epoxidase, catalyzes the epoxidation of squalene to 2,3-oxidosqualene; plays an essential role in the ergosterol-biosynthesis pathway and is the specific target of the antifungal drug terbinafine	2.05843	2.1422
YGR185C	TYS1	Cytoplasmic tyrosyl-tRNA synthetase, class I aminoacyl-tRNA synthetase that aminoacylates tRNA(Tyr), required for cytoplasmic protein synthesis, interacts with positions 34 and 35 of the anticodon of tRNATyr	9.16873	4.15002
YGR195W	SKI6	3'-to-5' phosphorolytic exoribonuclease that is a subunit of the exosome; required for 3' processing of the 5.8S rRNA; involved in 3' to 5' mRNA degradation and translation inhibition of non-poly(A) mRNAs	2.41184	2.11529
YGR214W	RPS0A	Protein component of the small (4S) ribosomal subunit, nearly identical to RpsBp; required for maturation of 18S rRNA along with RpsBp; deletion of either RPS gene reduces growth rate, deletion of both genes is lethal	3.04183	2.88724
YGR260W	TNA1	High affinity nicotinic acid plasma membrane permease, responsible for uptake of low levels of nicotinic acid; expression of the gene increases in the absence of extracellular nicotinic acid or para-aminobenzoate (PABA)	3.66641	3.35851
YGR285C	ZUO1	Cytosolic ribosome-associated chaperone that acts, together with Ssz1p and the Ssb proteins, as a chaperone for nascent polypeptide chains; contains a DnaJ domain and functions as a J-protein partner for Ssb1p and Ssb2p	3.00295	3.28009
YHL001W	RPL14B	Protein component of the large (6S) ribosomal subunit, nearly identical to Rpl14Ap and has similarity to rat L14 ribosomal protein	3.04414	2.87137
YHL007C	STE20	Receptor for alpha-factor pheromone; seven transmembrane-domain GPCR that interacts with both pheromone and a heterotrimeric G protein to initiate the signaling response that leads to mating between haploid a and alpha cells	2.95439	2.5592
YHL015W	RPS20	Protein component of the small (4S) subunit, essential for control of translational accuracy; has similarity to E. coli S5 and rat S2 ribosomal proteins	4.05428	3.79352
YHL033C	RPL8A	Ribosomal protein L4 of the large (6S) ribosomal subunit, nearly identical to Rpl8Bp and has similarity to rat L7a ribosomal protein; mutation results in decreased amounts of free 6S subunits /// Ribosomal protein L4 of the large (6S) ribosomal subunit, nearly identical to Rpl8Ap and has similarity to rat L7a ribosomal protein; mutation results in decreased amounts of free 6S subunits	3.08966	3.34496
YHR010W	RPL27A	Protein component of the large (6S) ribosomal subunit, nearly identical to Rpl27Bp and has similarity to rat L27 ribosomal protein	3.91865	3.24326
YHR031C	RRM3	DNA helicase involved in rDNA replication and Ty1 transposition; relieves replication fork pauses at telomeric regions; structurally and functionally related to Pif1p	3.36459	2.11266
YHR046C	INM1	Inositol monophosphatase, involved in biosynthesis of inositol and in phosphoinositide second messenger signaling; INM1 expression increases in the presence of inositol and decreases upon exposure to antibipolar drugs lithium and valproate	2.53325	3.74225
YHR049W	FSH1	Serine hydrolase that localizes to both the nucleus and cytoplasm; sequence is similar to Fsh2p and Fsh3p	4.69432	3.13258
YHR052W	CIC1	Essential protein that interacts with proteasome components and has a potential role in proteasome substrate specificity; also copurifies with 66S pre-ribosomal particles	3.25445	2.5092
YHR068W	DYS1	Deoxyhypusine synthase, catalyzes formation of deoxyhypusine, the first step in hypusine biosynthesis; triggers posttranslational hypusination of translation elongation factor eIF-5A and regulates its intracellular levels; tetrameric	3.44273	2.38851
YHR072W	ERG7	Lanosterol synthase, an essential enzyme that catalyzes the cyclization of squalene 2,3-epoxide, a step in ergosterol biosynthesis	3.22745	2.60285
YHR126C		Conserved hypothetical protein	2.1533	2.35546
YHR128W	FUR1	Uracil phosphoribosyltransferase, synthesizes UMP from uracil; involved in the pyrimidine salvage pathway	3.18478	2.97077
YHR141C	RPL42B	Protein component of the large (6S) ribosomal subunit, identical to Rpl42Ap and has similarity to rat L44; required for propagation of the killer toxin-encoding M1 double-stranded RNA satellite of the L-A double-stranded RNA virus /// Protein component of the large (6S) ribosomal subunit, identical to Rpl42Bp and has similarity to rat L44 ribosomal protein	3.51122	3.1992
YHR163W	SOL3	6-phosphogluconolactonase, catalyzes the second step of the pentose phosphate pathway; weak multicopy suppressor of los1-1 mutation; homologous to Sol2p and Sol1p	4.96368	4.4358
YHR179W	OYE2	Widely conserved NADPH oxidoreductase containing flavin mononucleotide (FMN), homologous to Oye3p with slight differences in ligand binding and catalytic properties; may be involved in sterol metabolism	6.36312	3.86351
YHR196W	UTP9	Nucleolar protein, component of the small subunit (SSU) processome containing the U3 snoRNA that is involved in processing of pre-18S rRNA	2.56194	2.09064
YHR203C	RPS4B	Protein component of the small (4S) ribosomal subunit; identical to Rps4Ap and has similarity to rat S4 ribosomal protein /// Protein component of the small (4S) ribosomal subunit; mutation affects 2S pre-rRNA processing; identical to Rps4Bp and has similarity to rat S4 ribosomal protein	3.77723	2.75881
YHR207C	SET5	Zinc-finger protein of unknown function, contains one canonical and two unusual fingers in unusual arrangements; deletion enhances replication of positive-strand RNA virus	2.10275	4.60127
YHR208W	BAT1	Mitochondrial branched-chain amino acid aminotransferase, homolog of murine ECA39; highly expressed during logarithmic phase and repressed during stationary phase	3.10124	3.4251
YHR215W	PHO12	Secreted acid phosphatase	4.37232	4.21701
YHR216W	IMD2	Inosine monophosphate dehydrogenase, catalyzes the first step of GMP biosynthesis, expression is induced by mycophenolic acid resulting in resistance to the drug, expression is repressed by nutrient limitation	2.60858	4.06369
YIL018W	RPL2B	Protein component of the large (6S) ribosomal subunit, nearly identical to Rpl2Ap and has similarity to rat L18a ribosomal protein	3.3843	3.17453
YIL019W	FAF1	Protein required for pre-rRNA processing and 4S ribosomal subunit assembly	2.44833	3.29173
YIL052C	RPL34B	Protein component of the large (6S) ribosomal subunit, nearly identical to Rpl34Ap and has similarity to rat L34 ribosomal protein	2.16082	2.94218
YIL069C	RPS24B	Protein component of the small (4S) ribosomal subunit; identical to Rps24Ap and has similarity to rat S24 ribosomal protein	2.831	2.72681
YIL131C	FKH1	Transcription factor of the forkhead family that regulates the cell cycle and pseudohyphal growth; also involved in chromatin silencing at HML and HMR	3.31515	3.0933
YIL133C	RPL16A	N-terminally acetylated protein component of the large (6S) ribosomal subunit, binds to 5.8 S rRNA; has similarity to Rpl16Bp, E. coli L13 and rat L13a ribosomal proteins; transcriptionally regulated by Rap1p	2.73468	3.53417
YIL139C	REV7	Processivity subunit of DNA polymerase zeta, which is involved in DNA repair and translesion synthesis; required for mutagenesis induced by DNA damage	3.52552	5.38955
YIR026C	YVH1	Protein phosphatase involved in vegetative growth at low temperatures, sporulation, and glycogen accumulation; transcription induced by low temperature and nitrogen starvation; member of the dual-specificity family of protein phosphatases	2.87936	3.15587
YJL125C	GCD14	Subunit of tRNA (1-methyladenosine) methyltransferase, with Gcd1p, required for the modification of the adenine at position 58 in tRNAs, especially tRNAi-Met; first identified as a negative regulator of GCN4 expression	4.19126	2.20646
YJL136C	RPS21B	Protein component of the small (4S) ribosomal subunit; nearly identical to Rps21Bp and has similarity to rat S21 ribosomal protein	3.748	2.26969
YJL148W	RPA34	RNA polymerase I subunit A34.5	3.21318	2.85807
YJL183W	MNN11	Subunit of a Golgi mannosyltransferase complex that also contains Anp1p, Mnn9p, Mnn1p, and Hoc1p, and mediates elongation of the polysaccharide mannan backbone; has homology to Mnn1p	3.16934	2.25765
YJL188C			2.75517	2.92127
YJL189W	RPL39	Protein component of the large (6S) ribosomal subunit, has similarity to rat L39 ribosomal protein; required for ribosome biogenesis; exhibits genetic interactions with SIS1 and PAB1	2.35768	2.05131
YJL200C	ACO2	Putative mitochondrial aconitase isozyme; similarity to Aco1p, an aconitase required for the TCA cycle; expression induced during growth on glucose, by amino acid starvation via Gcn4p, and repressed on ethanol	2.2762	4.37567
YJR003C		Protein of unknown function localised to mitochondria	2.61343	2.10263
YJR010W	MET3	ATP sulfurylase, catalyzes the primary step of intracellular sulfate activation, essential for assimilatory reduction of sulfate to sulfide, involved in methionine metabolism	3.61616	2.82439
YJR041C	URB2	Nucleolar protein required for normal metabolism of the rRNA primary transcript, proposed to be involved in ribosome biogenesis	2.56781	4.28574
YJR063W	RPA12	RNA polymerase I subunit A12.2; contains two zinc binding domains, and the N terminal domain is responsible for anchoring to the RNA pol I complex	4.77665	3.30766
YJR070C	LIA1	Deoxyhypusine hydroxylase, a HEAT-repeat containing metalloenzyme that catalyses hypusine formation; binds to and is required for the modification of Hyp2p (eIF5A); complements S. pombe mmd1 mutants defective in mitochondrial positioning	3.78445	3.17925
YJR123W	RPS5	Protein component of the small (4S) ribosomal subunit, the least basic of the non-acidic ribosomal proteins; phosphorylated in vivo; essential for viability; has similarity to E. coli S7 and rat S5 ribosomal proteins	3.33796	2.79448
YJR145C	RPS4A	Ribosomal protein S4.e.c1	3.62598	2.68199
YKL006W	RPL14A	N-terminally acetylated protein component of the large (6S) ribosomal subunit, nearly identical to Rpl14Bp and has similarity to rat L14 ribosomal protein; rpl14a csh5 double null mutant exhibits synthetic slow growth	3.85523	2.94374
YKL021C	MAK11	Protein essential for cell growth and replication of M dsRNA virus; contains four beta-transducin repeats	2.66872	2.3426
YKL024C	URA6	Uridylate kinase, catalyzes the seventh enzymatic step in the de novo biosynthesis of pyrimidines, converting uridine monophosphate (UMP) into uridine-5'-diphosphate (UDP)	4.20983	2.3085
YKL027W		Protein of unknown function localised to mitochondria	2.77038	2.03378
YKL043W	PHD1	Transcriptional activator that enhances pseudohyphal growth; regulates expression of FLO11, an adhesin required for pseudohyphal filament formation; similar to StuA, an A. nidulans developmental regulator; potential Cdc28p substrate	3.11087	2.73877
YKL047W		Protein of unknown function localised to cytoplasm	2.15745	2.06426
YKL056C	TMA19	Protein of unknown function that associates with ribosomes; homolog of translationally controlled tumor protein; green fluorescent protein (GFP)-fusion protein localizes to the cytoplasm; YKL56C is not an essential gene	2.39022	2.42275
YKL180W	RPL17A	Protein component of the large (6S) ribosomal subunit, nearly identical to Rpl17Bp and has similarity to E. coli L22 and rat L17 ribosomal proteins; copurifies with the Dam1 complex (aka DASH complex)	3.44044	2.33471
YKR042W	UTH1	Mitochondrial outer membrane and cell wall localized SUN family member required for mitochondrial autophagy; involved in the oxidative stress response, life span during starvation, mitochondrial biogenesis, and cell death	3.83264	2.8014
YKR057W	RPS21A	Protein component of the small (4S) ribosomal subunit; nearly identical to Rps21Bp and has similarity to rat S21 ribosomal protein	3.66889	2.31538
YKR081C	RPF2	Essential protein involved in the processing of pre-rRNA and the assembly of the 6S ribosomal subunit; interacts with ribosomal protein L11; localizes predominantly to the nucleolus; constituent of 66S pre-ribosomal particles	2.18845	2.39415
YKR092C	SRP40	Nucleolar, serine-rich protein with a role in preribosome assembly or transport; may function as a chaperone of small nucleolar ribonucleoprotein particles (snoRNPs); immunologically and structurally to rat Nopp14	2.97431	3.27561
YLL012W	YEH1	Steryl ester hydrolase, one of three gene products (Yeh1p, Yeh2p, Tgl1p) responsible for steryl ester hydrolase activity and involved in sterol homeostasis; localized to lipid particle membranes	2.42175	2.23139
YLL021W	SPA2	Component of the polarisome, which functions in actin cytoskeletal organization during polarized growth; acts as a scaffold for Mkk1p and Mpk1p cell wall integrity signaling components; potential Cdc28p substrate	3.67434	3.00252
YLL044W			3.13951	2.68968
YLL045C	RPL8B	Ribosomal protein L4 of the large (6S) ribosomal subunit, nearly identical to Rpl8Ap and has similarity to rat L7a ribosomal protein; mutation results in decreased amounts of free 6S subunits	3.6585	3.13029
YLR004C		Similarity to allantoate transport protein	3.73004	2.92074
YLR029C	RPL15A	Protein component of the large (6S) ribosomal subunit, nearly identical to Rpl15Bp and has similarity to rat L15 ribosomal protein; binds to 5.8 S rRNA	3.50047	2.28028
YLR034C	SMF3	Putative divalent metal ion transporter involved in iron homeostasis; transcriptionally regulated by metal ions; member of the Nramp family of metal transport proteins	2.5652	2.69591
YLR044C	PDC1	Major of three pyruvate decarboxylase isozymes, key enzyme in alcoholic fermentation, decarboxylates pyruvate to acetaldehyde; subject to glucose-, ethanol-, and autoregulation; involved in amino acid catabolism	3.12895	2.52417
YLR048W	RPS0B	Protein component of the small (4S) ribosomal subunit, nearly identical to RpsAp; required for maturation of 18S rRNA along with RpsAp; deletion of either RPS gene reduces growth rate, deletion of both genes is lethal	3.04056	2.54417
YLR060W	FRS1	Beta subunit of cytoplasmic phenylalanyl-tRNA synthetase, forms a tetramer with Frs2p to generate the active enzyme; evolutionarily distant from mitochondrial phenylalanyl-tRNA synthetase based on protein sequence, but substrate binding is similar	3.99186	4.05298
YLR061W	RPL22A	Protein component of the large (6S) ribosomal subunit, has similarity to Rpl22Bp and to rat L22 ribosomal protein	3.36955	3.19991
YLR062C			3.28581	2.77193
YLR134W	PDC5	Minor isoform of pyruvate decarboxylase, key enzyme in alcoholic fermentation, decarboxylates pyruvate to acetaldehyde, regulation is glucose- and ethanol-dependent, repressed by thiamine, involved in amino acid catabolism	2.54595	3.31737
YLR185W	RPL37A	Protein component of the large (6S) ribosomal subunit, has similarity to Rpl37Bp and to rat L37 ribosomal protein	2.34047	2.04566
YLR196W	PWP1	Protein with WD-4 repeats involved in rRNA processing; associates with trans-acting ribosome biogenesis factors; similar to beta-transducin superfamily	2.50446	4.29769
YLR197W	SIK1	Essential evolutionarily-conserved nucleolar protein component of the box C/D snoRNP complexes that direct 2'-O-methylation of pre-rRNA during its maturation; overexpression causes spindle orientation defects	3.34112	4.60115
YLR237W	THI7	Plasma membrane transporter responsible for the uptake of thiamine, member of the major facilitator superfamily of transporters; mutation of human ortholog causes thiamine-responsive megaloblastic anemia	4.34715	3.92837
YLR253W		Protein of unknown function localised to mitochondria	2.05214	2.0154
YLR264W	RPS28B	Protein component of the small (4S) ribosomal subunit; nearly identical to Rps28Ap and has similarity to rat S28 ribosomal protein	3.25083	2.72222
YLR291C	GCD7	Beta subunit of the translation initiation factor eIF2B, the guanine-nucleotide exchange factor for eIF2; activity subsequently regulated by phosphorylated eIF2; first identified as a negative regulator of GCN4 expression	2.07343	2.14561
YLR339C			3.06532	2.51167
YLR340W	RPP0	Conserved ribosomal protein P similar to rat P, human P, and E. coli L1e; shown to be phosphorylated on serine 32	4.27474	2.41906
YLR342W	FKS1	Catalytic subunit of 1,3-beta-D-glucan synthase, functionally redundant with alternate catalytic subunit Gsc2p; binds to regulatory subunit Rho1p; involved in cell wall synthesis and maintenance; localizes to sites of cell wall remodeling	4.23302	3.68512
YLR343W	GAS2	Putative 1,3-beta-glucanosyltransferase, has similarity to Gas1p	2.26215	3.09099
YLR344W	RPL26A	Protein component of the large (6S) ribosomal subunit, nearly identical to Rpl26Bp and has similarity to E. coli L24 and rat L26 ribosomal proteins; binds to 5.8S rRNA	3.76862	2.35412
YLR367W	RPS22B	Protein component of the small (4S) ribosomal subunit; nearly identical to Rps22Ap and has similarity to E. coli S8 and rat S15a ribosomal proteins	3.03254	2.13517
YLR372W	SUR4	Elongase, involved in fatty acid and sphingolipid biosynthesis; synthesizes very long chain 2-26-carbon fatty acids from C18-CoA primers; involved in regulation of sphingolipid biosynthesis	4.95695	4.22638
YLR413W		Protein of unknown function localised to cell periphery	2.38509	2.68481
YLR432W	IMD3	Inosine monophosphate dehydrogenase, catalyzes the first step of GMP biosynthesis, member of a four-gene family in S. cerevisiae, constitutively expressed	3.58237	3.09003
YLR441C	RPS1A	Protein component of the small (4S) ribosomal subunit; nearly identical to Rps1Bp and has similarity to rat ribosomal protein S1	3.54705	2.41963
YLR448W	RPL6B	Protein component of the large (6S) ribosomal subunit, has similarity to Rpl6Bp and to rat L6 ribosomal protein; binds to 5.8S rRNA	3.38668	2.52526
YLR449W	FPR4	Nuclear protein, putative peptidyl-prolyl cis-trans isomerase (PPIase) with similarity to Fpr3p; overproduction suppresses the growth defect resulting from the absence of E3 ubiquitin-protein ligase Tom1p	2.85627	3.01578
YLR451W	LEU3	Zinc-finger transcription factor that regulates genes involved in branched chain amino acid biosynthesis and ammonia assimilation; positively regulated by alpha-isopropylmalate, an intermediate in leucine biosynthesis	3.5442	3.40178
YML024W	RPS17A	Ribosomal protein 51 (rp51) of the small (4s) subunit; nearly identical to Rps17Bp and has similarity to rat S17 ribosomal protein	3.57672	3.20993
YML026C	RPS18B	Protein component of the small (4S) ribosomal subunit; nearly identical to Rps18Ap and has similarity to E. coli S13 and rat S18 ribosomal proteins	4.13068	3.7982
YML056C	IMD4	Inosine monophosphate dehydrogenase, catalyzes the first step of GMP biosynthesis, member of a four-gene family in S. cerevisiae, constitutively expressed	3.89697	4.33221
YML063W	RPS1B	Protein component of the small (4S) ribosomal subunit; nearly identical to Rps1Ap and has similarity to rat ribosomal protein S1	3.22241	2.91379
YML073C	RPL6A	N-terminally acetylated protein component of the large (6S) ribosomal subunit, has similarity to Rpl6Bp and to rat L6 ribosomal protein; binds to 5.8S rRNA	2.77279	2.60754
YMR079W	SEC14	Phosphatidylinositol/phosphatidylcholine transfer protein involved in coordinate regulation of PtdIns and PtdCho metabolism, products of which are regulators in Golgi to plasma membrane transport; functionally homologous to mammalian PITPs	2.33388	2.59035
YMR093W	UTP15	Nucleolar protein, component of the small subunit (SSU) processome containing the U3 snoRNA that is involved in processing of pre-18S rRNA	2.33784	3.30148
YMR116C	ASC1	WD repeat protein (G-beta like protein) involved in translation regulation; required for repression of Gcn4p activity in the absence of amino-acid starvation; core component of the ribosome; ortholog of mammalian RACK1	3.41048	3.40809
YMR121C	RPL15B	Protein component of the large (6S) ribosomal subunit, nearly identical to Rpl15Ap and has similarity to rat L15 ribosomal protein; binds to 5.8 S rRNA	3.87627	2.73702
YMR127C	SAS2	Histone acetyltransferase (HAT) catalytic subunit of the SAS complex (Sas2p-Sas4p-Sas5p), which acetylates free histones and nucleosomes and regulates transcriptional silencing; member of the MYSTacetyltransferase family	2.50907	2.52554
YMR128W	ECM16	Essential DEAH-box ATP-dependent RNA helicase specific to the U3 snoRNP, predominantly nucleolar in distribution, required for 18S rRNA synthesis	2.86903	3.5254
YMR131C	RRB1	Essential nuclear protein involved in early steps of ribosome biogenesis; physically interacts with the ribosomal protein Rpl3p	3.2288	3.23034
YMR142C	RPL13B	Protein component of the large (6S) ribosomal subunit, nearly identical to Rpl13Ap; not essential for viability; has similarity to rat L13 ribosomal protein	3.4917	3.13041
YMR153C-A			3.13752	2.90148
YMR166C		Member of the mitochondrial carrier protein family	2.128	2.63728
YMR194W	RPL36A	N-terminally acetylated protein component of the large (6S) ribosomal subunit, nearly identical to Rpl36Bp and has similarity to rat L36 ribosomal protein; binds to 5.8 S rRNA	3.05109	2.66048
YMR217W	GUA1	GMP synthase, an enzyme that catalyzes the second step in the biosynthesis of GMP from inosine 5'-phosphate (IMP); transcription is not subject to regulation by guanine but is negatively regulated by nutrient starvation	3.4025	3.11283
YMR235C	RNA1	GTPase activating protein (GAP) for Gsp1p, involved in nuclear transport	2.42121	3.00519
YMR236W	TAF9	Subunit (17 kDa) of TFIID and SAGA complexes, involved in RNA polymerase II transcription initiation and in chromatin modification, similar to histone H3	3.16427	2.31895
YMR241W	YHM2	Mitochondrial DNA-binding protein, component of the mitochondrial nucleoid structure, involved in mtDNA replication and segregation of mitochondrial genomes; member of the mitochondrial carrier protein family	3.02111	3.20283
YMR242C	RPL20A	Protein component of the large (6S) ribosomal subunit, nearly identical to Rpl2Bp and has similarity to rat L18a ribosomal protein	3.61931	2.65888
YMR244W		Similarity to Uth1p, Nca3p, YIL123w and Sun4p	3.84226	2.76226
YMR290C	HAS1	ATP-dependent RNA helicase; localizes to both the nuclear periphery and nucleolus; highly enriched in nuclear pore complex fractions; constituent of 66S pre-ribosomal particles	2.50231	2.67868
YMR300C	ADE4	Phosphoribosylpyrophosphate amidotransferase (PRPPAT; amidophosphoribosyltransferase), catalyzes first step of the 'de novo' purine nucleotide biosynthetic pathway	2.02839	3.05404
YMR308C	PSE1	Karyopherin/importin that interacts with the nuclear pore complex; acts as the nuclear import receptor for specific proteins, including Pdr1p, Yap1p, Ste12p, and Aft1p	3.19074	2.74626
YMR318C	ADH6	NADPH-dependent cinnamyl alcohol dehydrogenase family member with broad substrate specificity; may be involved in fusel alcohol synthesis or in aldehyde tolerance	3.46605	3.72731
YNL067W	RPL9B	Protein component of the large (6S) ribosomal subunit, nearly identical to Rpl9Ap and has similarity to E. coli L6 and rat L9 ribosomal proteins	2.49158	2.50804
YNL069C	RPL16B	N-terminally acetylated protein component of the large (6S) ribosomal subunit, binds to 5.8 S rRNA; has similarity to Rpl16Ap, E. coli L13 and rat L13a ribosomal proteins; transcriptionally regulated by Rap1p	3.28982	3.17407
YNL096C	RPS7B	Protein component of the small (4S) ribosomal subunit, nearly identical to Rps7Ap; interacts with Kti11p; deletion causes hypersensitivity to zymocin; has similarity to rat S7 and Xenopus S8 ribosomal proteins	2.7626	2.81495
YNL130C	CPT1	Cholinephosphotransferase, required for phosphatidylcholine biosynthesis and for inositol-dependent regulation of EPT1 transcription	2.00365	2.0932
YNL141W	AAH1	Adenine deaminase (adenine aminohydrolase), involved in purine salvage and nitrogen catabolism	4.12665	3.76162
YNL153C	GIM3	Subunit of the heterohexameric cochaperone prefoldin complex which binds specifically to cytosolic chaperonin and transfers target proteins to it	3.21818	2.82652
YNL162W	RPL42A	Ribosomal protein L36a.e	3.123	3.21297
YNL169C	PSD1	Phosphatidylserine decarboxylase of the mitochondrial inner membrane, converts phosphatidylserine to phosphatidylethanolamine	2.78424	3.01836
YNL209W	SSB2	Cytoplasmic ATPase that is a ribosome-associated molecular chaperone, functions with J-protein partner Zuo1p; may be involved in the folding of newly-synthesized polypeptide chains; member of the HSP7 family; homolog of SSB1	2.7888	2.18122
YNL238W	KEX2	Subtilisin-like protease (proprotein convertase), a calcium-dependent serine protease involved in the activation of proproteins of the secretory pathway	2.04678	2.20464
YNL251C	NRD1	RNA-binding protein that interacts with the C-terminal domain of the RNA polymerase II large subunit (Rpo21p), required for transcription termination and 3' end maturation of nonpolyadenylated RNAs	2.46065	2.30714
YNL301C	RPL18B	Protein component of the large (6S) ribosomal subunit, identical to Rpl18Ap and has similarity to rat L18 ribosomal protein	3.36436	3.2813
YNL302C	RPS19B	Protein component of the small (4S) ribosomal subunit; nearly identical to Rps19Ap and has similarity to rat S19 ribosomal protein	3.6902	3.7314
YNR053C	NOG2	Putative GTPase that associates with pre-6S ribosomal subunits in the nucleolus and is required for their nuclear export and maturation	2.0726	2.34541
YNR057C	BIO4	Dethiobiotin synthetase, catalyzes the third step in the biotin biosynthesis pathway; BIO4 is in a cluster of 3 genes (BIO3, BIO4, and BIO5) that mediate biotin synthesis; expression appears to be repressed at low iron levels	2.2718	2.63841
YNR073C		Strong similarity to E.coli D-mannonate oxidoreductase, identical to YEL7w	2.22249	2.72733
YOL030W	GAS5	Putative 1,3-beta-glucanosyltransferase, has similarity to Gas1p; localizes to the cell wall	2.09126	2.70866
YOL039W	RPP2A	Ribosomal protein P2 alpha, a component of the ribosomal stalk, which is involved in the interaction between translational elongation factors and the ribosome; regulates the accumulation of P1 (Rpp1Ap and Rpp1Bp) in the cytoplasm	3.13643	2.73331
YOL040C	RPS15	Protein component of the small (4S) ribosomal subunit; has similarity to E. coli S19 and rat S15 ribosomal proteins	3.17311	3.32018
YOL077C	BRX1	Nucleolar protein, constituent of 66S pre-ribosomal particles; depletion leads to defects in rRNA processing and a block in the assembly of large ribosomal subunits; possesses a sigma(7)-like RNA-binding motif	2.96486	3.15019
YOL120C	RPL18A	Protein component of the large (6S) ribosomal subunit, identical to Rpl18Bp and has similarity to rat L18 ribosomal protein; intron of RPL18A pre-mRNA forms stem-loop structures that are a target for Rnt1p cleavage leading to degradation	2.37966	2.86161
YOL124C	TRM11	Catalytic subunit of an adoMet-dependent tRNA methyltransferase complex (Trm11p-Trm112p), required for the methylation of the guanosine nucleotide at position 1 (m2G1) in tRNAs; contains a THUMP domain and a methyltransferase domain	2.22535	2.5269
YOL127W	RPL25	Primary rRNA-binding ribosomal protein component of the large (6S) ribosomal subunit, has similarity to E. coli L23 and rat L23a ribosomal proteins; binds to 26S rRNA via a conserved C-terminal motif	3.73931	2.94936
YOR004W	UTP23	Essential nucleolar protein that is a component of the SSU (small subunit) processome involved in 4S ribosomal subunit biogenesis; has homology to PINc domain protein Fcf1p, although the PINc domain of Utp23p is not required for function	2.24174	4.14753
YOR046C	DBP5	Cytoplasmic ATP-dependent RNA helicase of the DEAD-box family involved in mRNA export from the nucleus	2.56491	2.74632
YOR071C		Strong similarity to thiamin transport proteins Thi7p, Thi1p	4.07587	3.18548
YOR078W	BUD21	Component of small ribosomal subunit (SSU) processosome that contains U3 snoRNA; originally isolated as bud-site selection mutant that displays a random budding pattern	2.14378	2.30402
YOR091W	TMA46	Protein of unknown function that associates with ribosomes; interacts with GTPase Rbg1p	3.04218	2.79353
YOR096W	RPS7A	Protein component of the small (4S) ribosomal subunit, nearly identical to Rps7Bp; interacts with Kti11p; deletion causes hypersensitivity to zymocin; has similarity to rat S7 and Xenopus S8 ribosomal proteins	2.48578	3.0664
YOR143C	THI80	Thiamine pyrophosphokinase, phosphorylates thiamine to produce the coenzyme thiamine pyrophosphate (thiamine diphosphate)	2.72941	2.52473
YOR145C	PNO1	Essential nucleolar protein required for pre-18S rRNA processing, interacts with Dim1p, an 18S rRNA dimethyltransferase, and also with Nob1p, which is involved in proteasome biogenesis; contains a KH domain	2.29411	2.32136
YOR146W			2.10097	2.31312
YOR167C	RPS28A	Protein component of the small (4S) ribosomal subunit; nearly identical to Rps28Bp and has similarity to rat S28 ribosomal protein	3.08231	3.25326
YOR192C		Strong similarity to thiamin transport proteins Thi7p, Thi1p	4.14553	3.6155
YOR234C	RPL33B	Ribosomal protein L37 of the large (6S) ribosomal subunit, nearly identical to Rpl33Ap and has similarity to rat L35a; rpl33b null mutant exhibits normal growth while rpl33a rpl33b double null mutant is inviable	2.77957	3.36271
YOR272W	YTM1	Constituent of 66S pre-ribosomal particles, required for maturation of the large ribosomal subunit	2.27447	3.58596
YOR283W		Protein of unknown function localised to cytoplasm and nucleus	2.0375	2.15582
YOR293W	RPS10A	Protein component of the small (4S) ribosomal subunit; nearly identical to Rps1Bp and has similarity to rat ribosomal protein S1	2.69541	2.62401
YOR294W	RRS1	Essential protein that binds ribosomal protein L11 and is required for nuclear export of the 6S pre-ribosomal subunit during ribosome biogenesis; mouse homolog shows altered expression in Huntington's disease model mice	2.70317	3.15079
YOR309C			3.35233	2.88493
YOR310C	NOP58	Protein involved in pre-rRNA processing, 18S rRNA synthesis, and snoRNA synthesis; component of the small subunit processome complex, which is required for processing of pre-18S rRNA	2.89477	3.23844
YOR312C	RPL20B	Protein component of the large (6S) ribosomal subunit, nearly identical to Rpl2Ap and has similarity to rat L18a ribosomal protein	3.36774	3.19399
YOR340C	RPA43	RNA polymerase I subunit A43	3.4477	4.71576
YOR369C	RPS12	Protein component of the small (4S) ribosomal subunit; has similarity to rat ribosomal protein S12	2.54013	2.01844
YPL005W	AEP3	Peripheral mitochondrial inner membrane protein, located on the matrix face of the membrane; stabilizes the bicistronic AAP1-ATP6 mRNA encoding subunits 6 and 8 of the ATP synthase complex	2.00081	2.26291
YPL007C	TFC8	One of six subunits of RNA polymerase III transcription initiation factor complex (TFIIIC); part of TFIIIC TauB domain that binds BoxB promoter sites of tRNA and other genes; linker between TauB and TauA domains; human homolog is TFIIIC-9	2.24687	2.37129
YPL012W	RRP12	Protein required for export of the ribosomal subunits; associates with the RNA components of the pre-ribosomes; contains HEAT-repeats	2.59298	2.82967
YPL079W	RPL21B	Protein component of the large (6S) ribosomal subunit, nearly identical to Rpl21Ap and has similarity to rat L21 ribosomal protein	3.74701	3.71151
YPL081W	RPS9A	Protein component of the small (4S) ribosomal subunit; nearly identical to Rps9Bp and has similarity to E. coli S4 and rat S9 ribosomal proteins	3.77065	3.405
YPL090C	RPS6A	Ribosomal protein S6.e	3.14193	2.77631
YPL091W	GLR1	Cytosolic and mitochondrial glutathione oxidoreductase, converts oxidized glutathione to reduced glutathione	2.55837	2.3247
YPL131W	RPL5	Protein component of the large (6S) ribosomal subunit with similarity to E. coli L18 and rat L5 ribosomal proteins; binds 5S rRNA and is required for 6S subunit assembly	3.15346	3.34165
YPL142C			3.34329	2.92183
YPL143W	RPL33A	N-terminally acetylated ribosomal protein L37 of the large (6S) ribosomal subunit, nearly identical to Rpl33Bp and has similarity to rat L35a; rpl33a null mutant exhibits slow growth while rpl33a rpl33b double null mutant is inviable	3.02663	2.96925
YPL146C	NOP53	Nucleolar protein; involved in biogenesis of the 6S subunit of the ribosome; interacts with rRNA processing factors Cbf5p and Nop2p; null mutant is viable but growth is severely impaired	2.74023	3.16846
YPL198W	RPL7B	6S large subunit ribosomal protein	3.15522	3.78082
YPL211W	NIP7	Nucleolar protein required for 6S ribosome subunit biogenesis, constituent of 66S pre-ribosomal particles; physically interacts with Nop8p and the exosome subunit Rrp43p	2.15477	2.26575
YPL212C	PUS1	tRNA:pseudouridine synthase, introduces pseudouridines at positions 26-28, 34-36, 65, and 67 of tRNA; nuclear protein that appears to be involved in tRNA export; also acts on U2 snRNA	3.18869	2.87184
YPL214C	THI6	Bifunctional enzyme with thiamine-phosphate pyrophosphorylase and 4-methyl-5-beta-hydroxyethylthiazole kinase activities, required for thiamine biosynthesis; GFP-fusion protein localizes to the cytoplasm in a punctate pattern	3.45182	3.61517
YPL220W	RPL1A	Ribosomal protein	2.68379	2.48923
YPL226W	NEW1	ATP binding cassette family member; Asn/Gln-rich rich region supports [NU+] prion formation, susceptibility to [PSI+] prion induction and aggregation of a fragment of the human Machado-Joseph Disease protein	3.55849	3.02731
YPL239W	YAR1	Cytoplasmic ankyrin-repeat containing protein of unknown function, proposed to link the processes of 4S ribosomal subunit biogenesis and adaptation to osmotic and oxidative stress; expression repressed by heat shock	3.01037	2.8772
YPL251W			2.3813	4.80742
YPL258C	THI21	Hydroxymethylpyrimidine phosphate kinase, involved in the last steps in thiamine biosynthesis; member of a gene family with THI2 and THI22; functionally redundant with Thi2p	2.89703	3.06004
YPR010C	RPA135	RNA polymerase I subunit A135	3.50104	4.04339
YPR015C		Similarity to transcription factors	2.19134	3.05039
YPR016C	TIF6	Constituent of 66S pre-ribosomal particles, has similarity to human translation initiation factor 6 (eIF6); may be involved in the biogenesis and or stability of 6S ribosomal subunits	2.61857	2.57541
YPR033C	HTS1	Cytoplasmic and mitochondrial histidine tRNA synthetase; encoded by a single nuclear gene that specifies two messages; efficient mitochondrial localization requires both a presequence and an amino-terminal sequence	2.72897	3.06341
YPR043W	RPL43A	Protein component of the large (6S) ribosomal subunit, identical to Rpl43Bp and has similarity to rat L37a ribosomal protein; null mutation confers a dominant lethal phenotype	2.96146	2.44146
YPR044C			2.6192	2.7339
YPR077C			2.2713	3.06674
YPR102C	RPL11A	Protein component of the large (6S) ribosomal subunit, nearly identical to Rpl11Bp; involved in ribosomal assembly; depletion causes degradation of proteins and RNA of the 6S subunit; has similarity to E. coli L5 and rat L11	4.2809	3.53139
YPR121W	THI22	Protein with similarity to hydroxymethylpyrimidine phosphate kinases; member of a gene family with THI2 and THI21; not required for thiamine biosynthesis	2.31376	2.8706
YPR132W	RPS23B	Ribosomal protein 28 (rp28) of the small (4S) ribosomal subunit, required for translational accuracy; nearly identical to Rps23Ap and similar to E. coli S12 and rat S23 ribosomal proteins; deletion of both RPS23A and RPS23B is lethal	2.15629	2.34402
YPR187W	RPO26	RNA polymerase subunit ABC23, common to RNA polymerases I, II, and III; part of central core; similar to bacterial omega subunit	2.70917	2.59511
YPL217C	BMS1	Essential conserved nucleolar GTP-binding protein required for synthesis of 4S ribosomal subunits and for processing of the 35S pre-rRNA at sites A, A1, and A2; interacts with Rcl1p, has similarity to Tsr1p	2.05358	3.06206
Genes specifically down-regulated in LLD
YAR042W	SWH1	Protein similar to mammalian oxysterol-binding protein; contains ankyrin repeats; localizes to the Golgi and the nucleus-vacuole junction	-4.48976	-1.26433
YLR081W	GAL2	Galactose permease, required for utilization of galactose; also able to transport glucose	-4.24801	-1.67557
YDL164C	CDC9	DNA ligase found in the nucleus and mitochondria, an essential enzyme that joins Okazaki fragments during DNA replication; also acts in nucleotide excision repair, base excision repair, and recombination	-3.86195	-0.893372
YFL011W	HXT10	Putative hexose transporter, expressed at low levels and expression is repressed by glucose	-3.84675	-0.604681
YBR043C	AQR2	Multidrug transporter required for resistance to quinidine, barban, cisplatin, and bleomycin; member of the major facilitator superfamily of transporters conferring multiple drug resistance (MFS-MDR)	-3.62467	-0.728652
YNL143C		Protein of unknown function localised to cytoplasm and nucleus	-3.59436	-1.54709
YCR075C	ERS1	Protein with similarity to human cystinosin, which is a H(+)-driven transporter involved in L-cystine export from lysosomes and implicated in the disease cystinosis; contains seven transmembrane domains	-3.5904	-0.676758
YDR453C	TSA2	Stress inducible cytoplasmic thioredoxin peroxidase; cooperates with Tsa1p in the removal of reactive oxygen, nitrogen and sulfur species using thioredoxin as hydrogen donor; deletion enhances the mutator phenotype of tsa1 mutants	-3.40902	-1.29583
YMR135C	GID8	Protein of unknown function, involved in proteasome-dependent catabolite inactivation of fructose-1,6-bisphosphatase; contains LisH and CTLH domains, like Vid3p; dosage-dependent regulator of START	-3.38974	-1.97841
YPR157W		Hypothetical protein	-3.3831	-1.56304
YJL078C	PRY3	Protein of unknown function, has similarity to Pry1p and Pry2p and to the plant PR-1 class of pathogen related proteins	-3.37957	-1.55126
YDL215C	GDH2	NAD(+)-dependent glutamate dehydrogenase, degrades glutamate to ammonia and alpha-ketoglutarate; expression sensitive to nitrogen catabolite repression and intracellular ammonia levels	-3.30458	-1.90236
YOL164W	BDS1	Bacterially-derived sulfatase required for use of alkyl- and aryl-sulfates as sulfur sources	-3.28001	-0.191816
YOR034C	AKR2	Ankyrin repeat-containing protein similar to Akr1p; member of a family of putative palmitoyltransferases containing an Asp-His-His-Cys-cysteine rich (DHHC-CRD) domain; possibly involved in constitutive endocytosis of Ste3p	-3.23048	-1.51374
YMR114C		Protein of unknown function; green fluorescent protein (GFP)-fusion protein localizes to the nucleus and cytoplasm; YMR114C is not an essential gene	-3.23026	-1.7759
YML057W	CMP2	Calcineurin A; one isoform (the other is CNA1) of the catalytic subunit of calcineurin, a Ca++/calmodulin-regulated protein phosphatase which regulates Crz1p (a stress-response transcription factor), the other calcineurin subunit is CNB1	-3.21789	-0.797595
YMR257C	PET111	Specific translational activator for the COX2 mRNA, located in the mitochondrial inner membrane	-3.21469	-1.98097
YLR213C	CRR1	Putative glycoside hydrolase of the spore wall envelope; required for normal spore wall assembly, possibly for cross-linking between the glucan and chitosan layers; expressed during sporulation	-3.1993	-0.14609
YDR490C	PKH1	Serine/threonine protein kinase involved in sphingolipid-mediated signaling pathway that controls endocytosis; activates Ypk1p and Ykr2p, components of signaling cascade required for maintenance of cell wall integrity; redundant with Pkh2p	-3.13061	-1.64917
YDR229W	IVY1	Phospholipid-binding protein that interacts with both Ypt7p and Vps33p, may partially counteract the action of Vps33p and vice versa, localizes to the rim of the vacuole as cells approach stationary phase	-3.1116	-1.63677
YPL219W	PCL8	Cyclin, interacts with Pho85p cyclin-dependent kinase (Cdk) to phosphorylate and regulate glycogen synthase, also activates Pho85p for Glc8p phosphorylation	-3.11129	-1.74994
YHR095W		Hypothetical protein	-3.09474	-0.641131
YPR026W	ATH1	Acid trehalase required for utilization of extracellular trehalose	-3.04003	-1.72075
YKL218C	SRY1	3-hydroxyaspartate dehydratase, deaminates L-threo-3-hydroxyaspartate to form oxaloacetate and ammonia; required for survival in the presence of hydroxyaspartate	-3.01193	-1.84872
YKL049C	CSE4	Centromere protein that resembles histones, required for proper kinetochore function; homolog of human CENP-A	-2.98658	-1.17995
YDR304C	CPR5	Peptidyl-prolyl cis-trans isomerase (cyclophilin) of the endoplasmic reticulum, catalyzes the cis-trans isomerization of peptide bonds N-terminal to proline residues; transcriptionally induced in response to unfolded proteins in the ER	-2.93648	-1.8701
YMR064W	AEP1	Protein required for expression of the mitochondrial OLI1 gene encoding subunit 9 of F1-F ATP synthase	-2.92512	-1.54338
YNL034W		Putative protein of unknown function; YNL34W is not an essential gene	-2.91521	-1.10057
YMR027W		Putative protein of unknown function; green fluorescent protein (GFP)-fusion protein localizes to the nucleus and cytoplasm; YMR27W is not an essential gene	-2.8949	-1.56657
YNL320W		Hypothetical protein	-2.87751	-1.38312
YJL018W			-2.87628	-1.46846
YFR020W		Conserved hypothetical protein	-2.86348	-1.84913
YDL018C	ERP3	Protein with similarity to Emp24p and Erv25p, member of the p24 family involved in ER to Golgi transport	-2.86043	-0.722813
YDR315C	IPK1	Inositol 1,3,4,5,6-pentakisphosphate 2-kinase, nuclear protein required for synthesis of 1,2,3,4,5,6-hexakisphosphate (phytate), which is integral to cell function; has 2 motifs conserved in other fungi; ipk1 gle1 double mutant is inviable	-2.85671	-1.53735
YNL145W	MFA2	Mating pheromone a-factor, made by a cells; interacts with alpha cells to induce cell cycle arrest and other responses leading to mating; biogenesis involves C-terminal modification, N-terminal proteolysis, and export; also encoded by MFA1	-2.84846	-1.07265
YJL083W	TAX4	Protein involved in regulation of phosphatidylinositol 4,5-bisphosphate concentrations; Irs4p and Tax4p bind and activate the phosphatase Inp51p	-2.84555	-0.922187
YBR286W	APE3	Vacuolar aminopeptidase Y, processed to mature form by Prb1p	-2.84529	-0.492845
YPR002W	PDH1	Mitochondrial protein that participates in respiration, induced by diauxic shift; homologous to E. coli PrpD, may take part in the conversion of 2-methylcitrate to 2-methylisocitrate	-2.80775	-1.61778
YPR119W	CLB2	B-type cyclin involved in cell cycle progression; activates Cdc28p to promote the transition from G2 to M phase; accumulates during G2 and M, then targeted via a destruction box motif for ubiquitin-mediated degradation by the proteasome	-2.77471	1.54638
YPL253C	VIK1	Protein that forms a complex with Kar3p at the spindle pole body, possible regulator of Kar3p function in microtubule-mediated processes; required for sister chromatid cohesion; has similarity to Cik1p	-2.76683	-1.32118
YJL210W	PEX2	RING-finger peroxin, peroxisomal membrane protein with a C-terminal zinc-binding RING domain, forms putative translocation subcomplex with Pex1p and Pex12p which functions in peroxisomal matrix protein import	-2.75525	-1.85201
YDR274C		Conserved hypothetical protein	-2.7254	-1.63915
YIL045W	PIG2	Putative type-1 protein phosphatase targeting subunit that tethers Glc7p type-1 protein phosphatase to Gsy2p glycogen synthase	-2.72033	-1.50217
YHR093W			-2.71951	-1.73271
YIR042C		Putative protein of unknown function; YIR42C is a non-essential gene	-2.71948	-0.343883
YFL029C	CAK1	Cyclin-dependent kinase-activating kinase required for passage through the cell cycle, phosphorylates and activates Cdc28p; nucleotide-binding pocket differs significantly from those of most other protein kinases	-2.71614	-1.52251
YKR003W	OSH6	Member of an oxysterol-binding protein family with overlapping, redundant functions in sterol metabolism and which collectively perform a function essential for viability; GFP-fusion protein localizes to the cell periphery	-2.71268	-1.84604
YNL179C			-2.7001	-1.20706
YGR019W	UGA1	Gamma-aminobutyrate (GABA) transaminase (4-aminobutyrate aminotransferase) involved in the 4-aminobutyrate and glutamate degradation pathways; required for normal oxidative stress tolerance and nitrogen utilization	-2.69525	-1.16065
YDR456W	NHX1	Endosomal Na+/H+ exchanger, required for intracellular sequestration of Na+; required for osmotolerance to acute hypertonic shock	-2.67105	-1.87019
YDR096W	GIS1	Transcriptional factor, involved in the expression of genes during nutrient limitation; also involved in the negative regulation of DPP1 and PHR1	-2.66749	-1.81969
YFR043C		Hypothetical protein; null mutant displays increased levels of spontaneous Rad52 foci	-2.64897	0.472528
YOR083W	WHI5	Repressor of G1 transcription that binds to SCB binding factor (SBF) at SCB target promoters in early G1; phosphorylation of Whi5p by the CDK, Cln3p/Cdc28p relieves repression and promoter binding by Whi5; periodically expressed in G1	-2.64055	-1.97844
YKR039W	GAP1	General amino acid permease; localization to the plasma membrane is regulated by nitrogen source	-2.63219	-0.987413
YDL113C	ATG20	Protein required for transport of aminopeptidase I (Lap4p) through the cytoplasm-to-vacuole targeting pathway; binds phosphatidylinositol-3-phosphate, involved in localization of membranes to the preautophagosome, potential Cdc28p substrate	-2.6299	-1.75806
YGR076C	MRPL25	Mitochondrial ribosomal protein of the large subunit	-2.62036	-0.884694
YML119W		Putative protein of unknown funtion; YML119W is not an essential gene; potential Cdc28p substrate	-2.6158	-1.6455
YDR298C	ATP5	Subunit 5 of the stator stalk of mitochondrial F1F ATP synthase, which is a large, evolutionarily conserved enzyme complex required for ATP synthesis; homologous to bovine subunit OSCP (oligomycin sensitivity-conferring protein)	-2.61457	-1.68273
YHR004C	NEM1	Protein of the nuclear envelope required for the spherical shape of the nucleus; required for normal sporulation	-2.61226	-1.30102
YIL026C	IRR1	Subunit of the cohesin complex, which is required for sister chromatid cohesion during mitosis and meiosis and interacts with centromeres and chromosome arms, essential for viability	-2.61045	-1.23375
YDR294C	DPL1	Dihydrosphingosine phosphate lyase, regulates intracellular levels of sphingolipid long-chain base phosphates (LCBPs), degrades phosphorylated long chain bases, prefers C16 dihydrosphingosine-l-phosphate as a substrate	-2.59219	-1.67582
YEL005C	VAB2	Protein with a potential role in vacuolar function, as suggested by its ability to bind Vac8p; green fluorescent protein (GFP)-fusion protein localizes to the cytoplasm in a punctate pattern	-2.58976	-1.74886
YMR305C	SCW10	Cell wall protein with similarity to glucanases; may play a role in conjugation during mating based on mutant phenotype and its regulation by Ste12p	-2.58408	-0.361291
YGL006W	PMC1	Vacuolar Ca2+ ATPase involved in depleting cytosol of Ca2+ ions; prevents growth inhibition by activation of calcineurin in the presence of elevated concentrations of calcium	-2.58195	-1.93686
YFL061W		Protein whose expression is induced by DNA damage /// Hypothetical protein	-2.57025	-1.92707
YDL206W		Hypothetical protein	-2.56707	-1.13913
YDL041W			-2.56681	-1.24781
YDR118W	APC4	Subunit of the Anaphase-Promoting Complex/Cyclosome (APC/C), which is a ubiquitin-protein ligase required for degradation of anaphase inhibitors, including mitotic cyclins, during the metaphase/anaphase transition	-2.56545	-1.69406
YDR080W	VPS41	Vacuolar membrane protein that is a subunit of the homotypic vacuole fusion and vacuole protein sorting (HOPS) complex; essential for membrane docking and fusion at the Golgi-to-endosome and endosome-to-vacuole stages of protein transport	-2.55701	-1.0199
YBR056W		Hypothetical protein	-2.54824	-1.95576
YDR319C		Hypothetical protein	-2.53992	-1.07134
YER061C	CEM1	Mitochondrial beta-keto-acyl synthase with possible role in fatty acid synthesis; required for mitochondrial respiration	-2.53026	-1.73585
YKL100C		Putative protein of unknown function with similarity to a human minor histocompatibility antigen; YKL1C is not an essential gene	-2.52535	-1.98276
YJL047C	RTT101	Cullin subunit of a Roc1p-dependent E3 ubiquitin ligase complex; deletion phenotype suggests a role in anaphase progression; interacts with Mms22p and implicated in Mms22-dependent DNA repair; modified by the ubiquitin-like protein, Rub1p	-2.5154	-0.924689
YER026C	CHO1	Phosphatidylserine synthase, functions in phospholipid biosynthesis; catalyzes the reaction CDP-diaclyglycerol + L-serine = CMP + L-1-phosphatidylserine, transcriptionally repressed by myo-inositol and choline	-2.51345	-1.9653
YOL117W	RRI2	Subunit of the COP9 signalosome (CSN) complex that cleaves the ubiquitin-like protein Nedd8 from SCF ubiquitin ligases; plays a role in the mating pheromone response	-2.50901	-1.97444
YOR386W	PHR1	DNA photolyase involved in photoreactivation, repairs pyrimidine dimers in the presence of visible light; induced by DNA damage; regulated by transcriptional repressor Rph1p	-2.48836	-1.89535
YNL296W			-2.4872	-1.00794
YGL253W	HXK2	Hexokinase isoenzyme 2 that catalyzes phosphorylation of glucose in the cytosol; predominant hexokinase during growth on glucose; functions in the nucleus to repress expression of HXK1 and GLK1 and to induce expression of its own gene	-2.48283	-1.94489
YNL142W	MEP2	Ammonium permease involved in regulation of pseudohyphal growth; belongs to a ubiquitous family of cytoplasmic membrane proteins that transport only ammonium (NH4+); expression is under the nitrogen catabolite repression regulation	-2.48036	-1.92679
YGL254W	FZF1	Transcription factor involved in sulfite metabolism, sole identified regulatory target is SSU1, overexpression suppresses sulfite-sensitivity of many unrelated mutants due to hyperactivation of SSU1, contains five zinc fingers	-2.4755	-1.75993
YJL196C	ELO1	Elongase I, medium-chain acyl elongase, catalyzes carboxy-terminal elongation of unsaturated C12-C16 fatty acyl-CoAs to C16-C18 fatty acids	-2.47051	0.366844
YEL070W	DSF1	Deletion suppressor of mpt5 mutation /// Hypothetical protein	-2.46961	-1.96415
YOR068C	VAM10	Protein involved in vacuole morphogenesis; acts at an early step of homotypic vacuole fusion that is required for vacuole tethering	-2.45253	-1.17196
YER089C	PTC2	Type 2C protein phosphatase; dephosphorylates Hog1p to limit maximal osmostress induced kinase activity; dephosphorylates Ire1p to downregulate the unfolded protein response; dephosphorylates Cdc28p; role in DNA checkpoint inactivation	-2.44078	-1.17925
YOL009C	MDM12	Mitochondrial outer membrane protein, required for transmission of mitochondria to daughter cells; exists in a complex with Mmm1p and Mdm1p	-2.43787	-1.48525
YOL015W		Hypothetical protein; null mutant displays increased levels of spontaneous Rad52 foci	-2.43702	-1.2806
YDR314C		Protein involved in nucleotide excision repair (NRE); homologous to RAD4	-2.43661	-0.621703
YJL029C	VPS53	Component of the GARP (Golgi-associated retrograde protein) complex, Vps51p-Vps52p-Vps53p-Vps54p, which is required for the recycling of proteins from endosomes to the late Golgi; required for vacuolar protein sorting	-2.43378	-0.74789
YLR155C	ASP3-1	Cell-wall L-asparaginase II, involved in asparagine catabolism; expression is induced during nitrogen starvation; four copies of ASP3 are present in the genome reference strain S288C /// Cell-wall L-asparaginase II, involved in asparagine catabolism; expression is induced during nitrogen starvation; four copies of ASP3 are present in the genome reference strain S288C /// Cell-wall L-asparaginase …	-2.42361	-1.02788
YJL056C	ZAP1	Zinc-regulated transcription factor, binds to zinc-responsive promoter elements to induce transcription of certain genes in the presence of zinc; regulates its own transcription; contains seven zinc-finger domains	-2.41871	-0.18836
YJL223C	PAU1	Part of 23-member seripauperin multigene family, active during alcoholic fermentation	-2.41326	-1.96993
YML068W	ITT1	Protein that modulates the efficiency of translation termination, interacts with translation release factors eRF1 (Sup45p) and eRF3 (Sup35p) in vitro, contains a zinc finger domain characteristic of the TRIAD class of proteins	-2.40703	-0.382205
YIL155C	GUT2	Mitochondrial glycerol-3-phosphate dehydrogenase; expression is repressed by both glucose and cAMP and derepressed by non-fermentable carbon sources in a Snf1p, Rsf1p, Hap2/3/4/5 complex dependent manner	-2.40076	-1.53913
YER030W		Putative chaperone for Htz1p/H2A-H2B dimer	-2.39396	-1.65224
YBR287W		Protein of unknown function; mutation results in a zinc sensitive phenotype	-2.39346	-1.72682
YBR208C	DUR1,2	Urea amidolyase, contains both urea carboxylase and allophanate hydrolase activities, degrades urea to CO2 and NH3; expression sensitive to nitrogen catabolite repression and induced by allophanate, an intermediate in allantoin degradation	-2.38364	-1.55394
YML049C	RSE1	Protein involved in pre-mRNA splicing; component of the pre-spliceosome; associates with U2 snRNA; involved in ER to Golgi transport	-2.38051	-1.19416
YJR108W	ABM1	Protein of unknown function, required for normal microtubule organization	-2.3769	-1.45356
YBR148W	YSW1	Protein expressed specifically in spores	-2.36726	-1.75956
YJR120W		Putative protein of unknown function; mutation causes decreased expression of ATP2, which encodes the beta subunit of the F1 sector of mitochondrial F1F ATP synthase, and results in impaired respiration	-2.36088	-1.30239
YHL018W		Putative protein of unknown function; green fluorescent protein (GFP)-fusion protein localizes to mitochondria	-2.3462	-1.35998
YBL086C		Protein of unknown function; green fluorescent protein (GFP)-fusion protein localizes to the cell periphery	-2.33664	-1.63421
YBL044W		Hypothetical protein	-2.3272	-0.260594
YDR073W	SNF11	Subunit of the SWI/SNF chromatin remodeling complex involved in transcriptional regulation; interacts with a highly conserved 4-residue sequence of Snf2p	-2.31218	-1.5971
YDL068W			-2.31138	-1.02666
YLL015W	BPT1	ABC type transmembrane transporter of MRP/CFTR family, found in vacuolar membrane, involved in the transport of unconjugated bilirubin and in heavy metal detoxification via glutathione conjugates, along with Ycf1p	-2.31049	-1.41902
YOR273C	TPO4	Polyamine transport protein, recognizes spermine, putrescine, and spermidine; localizes to the plasma membrane; member of the major facilitator superfamily	-2.30859	-1.37118
YNL146W		Putative protein of unknown function; green fluorescent protein (GFP)-fusion protein localizes to the endoplasmic reticulum; YNL146W is not an essential gene	-2.30812	0.0827327
YGR112W	SHY1	Mitochondrial inner membrane protein required for normal respiration, possible chaperone involved in assembly of cytochrome c oxidase; similar to SURF1 from mammals, chickens, and D. melanogaster	-2.29952	-1.15877
YNR074C	AIF1	Mitochondrial cell death effector that translocates to the nucleus in response to apoptotic stimuli, homolog of mammalian Apoptosis-Inducing Factor, putative reductase	-2.2965	-1.64812
YOR173W	DCS2	Non-essential protein containing a HIT (histidine triad) motif; regulated by Msn2p, Msn4p, and the Ras-cAMP-cAPK signaling pathway, transcript accumulates under glucose limitation, similar to Dcs1p	-2.28913	-1.84531
YGL118C			-2.28761	-0.713479
YGR141W	VPS62	Vacuolar protein sorting (VPS) protein required for cytoplasm to vacuole targeting of proteins	-2.28743	-1.70189
YMR097C	MTG1	Peripheral GTPase of the mitochondrial inner membrane, essential for respiratory competence, likely functions in assembly of the large ribosomal subunit, has homologs in plants and animals	-2.27745	-1.16396
YER078C		Metallopeptidase, localized to the mitochondrial matrix	-2.25733	-0.183866
YOR351C	MEK1	Meiosis-specific serine/threonine protein kinase, functions in meiotic checkpoint, phosphorylates Red1p, interacts with Hop1p; required for meiotic recombination and normal spore viability	-2.2562	-0.892714
YDL194W	SNF3	Plasma membrane glucose sensor that regulates glucose transport; has 12 predicted transmembrane segments; long cytoplasmic C-terminal tail is required for low glucose induction of hexose transporter genes HXT2 and HXT4	-2.24577	-1.78176
YKR052C	MRS4	Mitochondrial iron transporter of the mitochondrial carrier family (MCF), very similar to and functionally redundant with Mrs3p; functions under low-iron conditions; may transport other cations in addition to iron	-2.24443	-1.59731
YNL041C	COG6	Component of the conserved oligomeric Golgi complex (Cog1p through Cog8p), a cytosolic tethering complex that functions in protein trafficking to mediate fusion of transport vesicles to Golgi compartments	-2.24121	-0.721584
YNL220W	ADE12	Adenylosuccinate synthase, catalyzes the first committed step in the 'de novo' biosynthesis of adenosine	-2.23038	-1.56363
YPL281C	ERR2	Enolase related protein	-2.22668	-0.906362
YLL057C	JLP1	Fe(II)-dependent sulfonate/alpha-ketoglutarate dioxygenase, involved in sulfonate catabolism for use as a sulfur source, contains sequence that closely resembles a J domain (typified by the E. coli DnaJ protein)	-2.22367	-0.529807
YDR077W	SED1	Major stress-induced structural GPI-cell wall glycoprotein in stationary-phase cells, associates with translating ribosomes, possible role in mitochondrial genome maintenance; ORF contains two distinct variable minisatellites	-2.22339	-1.90057
YNL157W		Hypothetical protein	-2.21793	-1.48463
YMR207C	HFA1	Mitochondrial acetyl-coenzyme A carboxylase, catalyzes the production of malonyl-CoA in mitochondrial fatty acid biosynthesis	-2.2113	-1.42379
YDR306C		Hypothetical protein	-2.20742	-1.66714
YKL163W	PIR3	O-glycosylated covalently-bound cell wall protein required for cell wall stability; expression is cell cycle regulated, peaking in M/G1 and also subject to regulation by the cell integrity pathway	-2.2071	-1.60638
YPL078C	ATP4	Subunit b of the stator stalk of mitochondrial F1F ATP synthase, which is a large, evolutionarily conserved enzyme complex required for ATP synthesis	-2.20623	-1.45123
YDL089W		Protein of unknown function; interacts with meiotic division protein Csm1p; green fluorescent protein (GFP)-fusion protein localizes to the nuclear periphery, potential Cdc28p substrate	-2.20616	-1.33565
YIL084C	SDS3	Component of the Rpd3p/Sin3p deacetylase complex required for its structural integrity and catalytic activity, involved in transcriptional silencing and required for sporulation; cells defective in SDS3 display pleiotropic phenotypes	-2.20457	-0.948693
YPL057C	SUR1	Probable catalytic subunit of a mannosylinositol phosphorylceramide (MIPC) synthase, forms a complex with probable regulatory subunit Csg2p; function in sphingolipid biosynthesis is overlapping with that of Csh1p	-2.2002	-1.96133
YPL013C	MRPS16	Mitochondrial ribosomal protein of the small subunit	-2.19941	-1.83092
YDL197C	ASF2	Anti-silencing protein that causes derepression of silent loci when overexpressed	-2.19933	-1.95731
YCR082W	AHC2	Protein of unknown function, putative transcriptional regulator; proposed to be a Ada Histone acetyltransferase complex component; GFP tagged protein is localized to the cytoplasm and nucleus	-2.19435	-1.90038
YOR345C			-2.19364	-1.35209
YDR285W	ZIP1	Transverse filament protein of the synaptonemal complex; required for normal levels of meiotic recombination and pairing between homologous chromosome during meiosis; potential Cdc28p substrate	-2.19036	-1.0888
YBL065W			-2.18624	-1.75397
YKL203C	TOR2	PIK-related protein kinase and rapamycin target; subunit of TORC1, a complex that regulates growth in response to nutrients and TORC2, a complex that regulates cell-cycle dependent polarization of the actin cytoskeleton; involved in meiosis	-2.18496	-1.68789
YDL245C	HXT15	Protein of unknown function with similarity to hexose transporter family members, expression is induced by low levels of glucose and repressed by high levels of glucose /// Protein of unknown function with similarity to hexose transporter family members, expression is repressed by high levels of glucose	-2.17809	-1.69881
YJL127C	SPT10	Putative histone acetylase, sequence-specific activator of histone genes, binds specifically and highly cooperatively to pairs of UAS elements in core histone promoters, functions at or near the TATA box	-2.17727	0.268031
YLR190W	MMR1	Phosphorylated protein of the mitochondrial outer membrane, localizes only to mitochondria of the bud; interacts with Myo2p to mediate mitochondrial distribution to buds; mRNA is targeted to the bud via the transport system involving She2p	-2.17616	-1.99486
YCR083W	TRX3	Mitochondrial thioredoxin, highly conserved oxidoreductase required to maintain the redox homeostasis of the cell, forms the mitochondrial thioredoxin system with Trr2p, redox state is maintained by both Trr2p and Glr1p	-2.17298	-1.95173
YLR089C		Putative alanine transaminase (glutamic pyruvic transaminase)	-2.17255	-0.850279
YGR126W		Putative protein of unknown function; green fluorescent protein (GFP)-fusion protein localizes to both the cytoplasm and the nucleus	-2.16988	-1.22972
YPL127C	HHO1	Histone H1, a linker histone required for nucleosome packaging at restricted sites; suppresses DNA repair involving homologous recombination; not required for telomeric silencing, basal transcriptional repression, or efficient sporulation	-2.16326	-1.83397
YMR103C		Hypothetical protein	-2.1543	-1.68756
YDR136C			-2.154	-0.889393
YLR288C	MEC3	DNA damage and meiotic pachytene checkpoint protein; subunit of a heterotrimeric complex (Rad17p-Mec3p-Ddc1p) that forms a sliding clamp, loaded onto partial duplex DNA by a clamp loader complex; homolog of human and S. pombe Hus1	-2.15281	0.119733
YJL157C	FAR1	Cyclin-dependent kinase inhibitor that mediates cell cycle arrest in response to pheromone; also forms a complex with Cdc24p, Ste4p, and Ste18p that may specify the direction of polarized growth during mating; potential Cdc28p substrate	-2.15104	0.36257
YBR024W	SCO2	Protein anchored to the mitochondrial inner membrane, similar to Sco1p and may have a redundant function with Sco1p in delivery of copper to cytochrome c oxidase; interacts with Cox2p	-2.15036	-1.82525
YGR122W		Putative protein of unknown function; deletion mutants do not properly process Rim11p and have decreased resistance to rapamycin; green fluorescent protein (GFP)-fusion protein localizes to the cytoplasm	-2.15029	-1.56062
YBL085W	BOI1	Protein implicated in polar growth, functionally redundant with Boi2p; interacts with bud-emergence protein Bem1p; contains an SH3 (src homology 3) domain and a PH (pleckstrin homology) domain	-2.14774	-0.72771
YGL248W	PDE1	Low-affinity cyclic AMP phosphodiesterase, controls glucose and intracellular acidification-induced cAMP signaling, target of the cAMP-protein kinase A (PKA) pathway; glucose induces transcription and inhibits translation	-2.14331	-1.61991
YAL047C	SPC72	Component of the cytoplasmic Tub4p (gamma-tubulin) complex, binds spindle pole bodies and links them to microtubules; has roles in astral microtubule formation and stabilization	-2.14307	0.191581
YIR006C	PAN1	Part of actin cytoskeleton-regulatory complex Pan1p-Sla1p-End3p, associates with actin patches on the cell cortex; promotes protein-protein interactions essential for endocytosis; previously thought to be a subunit of poly(A) ribonuclease	-2.14167	-0.804785
YPL109C		Hypothetical protein	-2.14022	-0.919115
YER119C	AVT6	Vacuolar transporter, exports aspartate and glutamate from the vacuole; member of a family of seven S. cerevisiae genes (AVT1-7) related to vesicular GABA-glycine transporters	-2.13396	-1.31087
YGR239C	PEX21	Part of a two-member peroxin family (Pex18p and Pex21p) specifically required for peroxisomal targeting of the Pex7p peroxisomal signal recognition factor and PTS2-type peroxisomal matrix proteins	-2.13212	-1.64252
YIR044C		Hypothetical protein	-2.13166	-0.933107
YOL096C	COQ3	O-methyltransferase, catalyzes two different O-methylation steps in ubiquinone (Coenzyme Q) biosynthesis; component of a mitochondrial ubiquinone-synthesizing complex	-2.12914	-1.12988
YDL217C	TIM22	Component of the mitochondrial Tim54p-Tim22p complex involved in insertion of polytopic proteins into the inner membrane	-2.12317	-1.57974
YDR384C	ATO3	Plasma membrane protein, regulation pattern suggests a possible role in export of ammonia from the cell; member of the TC 9.B.33 YaaH family of putative transporters	-2.11915	-1.29264
YKL065C	YET1	Endoplasmic reticulum transmembrane protein, homolog of human BAP31 protein	-2.11627	-1.90989
YDR220C			-2.11033	-1.24642
YOR377W	ATF1	Alcohol acetyltransferase with potential roles in lipid and sterol metabolism; responsible for the major part of volatile acetate ester production during fermentation	-2.10938	-0.880362
YER101C	AST2	Protein that may have a role in targeting of plasma membrane [H+]ATPase (Pma1p) to the plasma membrane, as suggested by analysis of genetic interactions	-2.10869	-1.22201
YOR269W	PAC1	Protein involved in nuclear migration, part of the dynein/dynactin pathway; targets dynein to microtubule tips, which is necessary for sliding of microtubules along bud cortex; synthetic lethal with bni1; homolog of human LIS1	-2.10828	-1.34161
YBR207W	FTH1	Putative high affinity iron transporter involved in transport of intravacuolar stores of iron; forms complex with Fet5p; expression is regulated by iron; proposed to play indirect role in endocytosis	-2.10354	-1.24526
YBR152W	SPP381	mRNA splicing factor, component of U4/U6.U5 tri-snRNP; interacts genetically and physically with Prp38p	-2.10189	-1.06724
YKL062W	MSN4	Transcriptional activator related to Msn2p; activated in stress conditions, which results in translocation from the cytoplasm to the nucleus; binds DNA at stress response elements of responsive genes, inducing gene expression	-2.09897	-1.14211
YER048C	CAJ1	Nuclear type II J heat shock protein of the E. coli dnaJ family, contains a leucine zipper-like motif, binds to non-native substrates for presentation to Ssa3p, may function during protein translocation, assembly and disassembly	-2.09618	-1.35581
YGR233C	PHO81	Cyclin-dependent kinase (CDK) inhibitor, regulates Pho8p-Pho85p and Pcl7p-Pho85p cyclin-CDK complexes in response to phosphate levels; required for derepression of PHO5; transcriptionally regulated by Pho4p and Pho2p	-2.09154	-1.83654
YIL176C	PAU14	Hypothetical protein /// Part of 23-member seripauperin multigene family encoded mainly in subtelomeric regions, active during alcoholic fermentation, regulated by anaerobiosis, negatively regulated by oxygen, repressed by heme	-2.08831	-1.59624
YFL006W			-2.08473	-1.47332
YOL050C			-2.08391	-1.38316
YKL113C	RAD27	5' to 3' exonuclease, 5' flap endonuclease, required for Okazaki fragment processing and maturation as well as for long-patch base-excision repair; member of the S. pombe RAD2/FEN1 family	-2.08388	0.138767
YPL103C	FMP30	The authentic, non-tagged protein was localized to the mitochondria	-2.07927	-1.81385
YOL084W	PHM7	Protein of unknown function, expression is regulated by phosphate levels; green fluorescent protein (GFP)-fusion protein localizes to the cell periphery and vacuole	-2.07455	-1.69484
YDR470C	UGO1	Protein of unknown function; outer membrane component of the mitochondrial fusion machinery; Ugo1p bind directly to Fzo1p and Mgm1p and thereby link these two GTPases during mitochondrial fusion	-2.07031	-1.29561
YBR054W	YRO2	Putative plasma membrane protein of unknown function, transcriptionally regulated by Haa1p; green fluorescent protein (GFP)-fusion protein localizes to the cell periphery and bud	-2.06449	-1.58431
YBL045C	COR1	Core subunit of the ubiquinol-cytochrome c reductase complex (bc1 complex), which is a component of the mitochondrial inner membrane electron transport chain	-2.0632	-1.53366
YOL033W	MSE1	Mitochondrial glutamyl-tRNA synthetase, encoded by a nuclear gene	-2.05945	-1.8425
YOR172W	YRM1	Zn2-Cys6 zinc-finger transcription factor that activates genes involved in multidrug resistance; paralog of Yrr1p, acting on an overlapping set of target genes	-2.05552	-0.716505
YLL040C	VPS13	Protein of unknown function; heterooligomeric or homooligomeric complex; peripherally associated with membranes; homologous to human COH1; involved in sporulation, vacuolar protein sorting and protein-Golgi retention	-2.05528	-1.66345
YKR035W-A	DID2	Class E protein of the vacuolar protein-sorting (Vps) pathway, associates reversibly with the late endosome, has human ortholog that may be altered in breast tumors	-2.05392	-1.19322
YPR098C		Protein of unknown function, localized to the mitochondrial outer membrane	-2.05331	-1.5026
YAL049C		Hypothetical protein	-2.05232	-1.61803
YDL207W	GLE1	Cytoplasmic nucleoporin required for polyadenylated RNA export but not for protein import; component of Nup82p nuclear pore subcomplex; contains a nuclear export signal	-2.04914	-1.81654
YNL135C	FPR1	Peptidyl-prolyl cis-trans isomerase (PPIase), binds to the drugs FK56 and rapamycin; also binds to the nonhistone chromatin binding protein Hmo1p and may regulate its assembly or function	-2.04726	-1.586
YFL059W	SNZ3	Member of a stationary phase-induced gene family; transcription of SNZ2 is induced prior to diauxic shift, and also in the absence of thiamin in a Thi2p-dependent manner; forms a coregulated gene pair with SNO3 /// Member of a stationary phase-induced gene family; transcription of SNZ2 is induced prior to diauxic shift, and also in the absence of thiamin in a Thi2p-dependent manner; forms a coreg…	-2.04583	-0.938402
YPL154C	PEP4	Vacuolar aspartyl protease (proteinase A), required for the posttranslational precursor maturation of vacuolar proteinases; synthesized as a zymogen, self-activates	-2.03688	-1.33967
YDR243C	PRP28	RNA helicase in the DEAD-box family, involved in RNA isomerization at the 5' splice site	-2.03517	-0.944016
YCL057W	PRD1	Zinc metalloendopeptidase, found in the cytoplasm and intermembrane space of mitochondria; with Cym1p, involved in degradation of mitochondrial proteins and of presequence peptides cleaved from imported proteins	-2.03331	-1.62425
YOR364W		Hypothetical protein	-2.03288	-1.36201
YDR452W	PPN1	Vacuolar endopolyphosphatase with a role in phosphate metabolism; functions as a homodimer	-2.03079	-1.62873
YMR238W	DFG5	Putative mannosidase, essential glycosylphosphatidylinositol (GPI)-anchored membrane protein required for cell wall biogenesis in bud formation, involved in filamentous growth, homologous to Dcw1p	-2.02928	-1.39165
YPR013C		Hypothetical protein	-2.02926	-1.46417
YMR032W	HOF1	Bud neck-localized, SH3 domain-containing protein required for cytokinesis; regulates actomyosin ring dynamics and septin localization; interacts with the formins, Bni1p and Bnr1p, and with Cyk3p, Vrp1p, and Bni5p	-2.0217	-0.955207
YDL168W	SFA1	Bifunctional enzyme containing both alcohol dehydrogenase and glutathione-dependent formaldehyde dehydrogenase activities, functions in formaldehyde detoxification and formation of long chain and complex alcohols, regulated by Hog1p-Sko1p	-2.02052	-1.48315
YHR080C		Putative protein of unknown function; localizes to the mitochondrion	-2.01782	-1.09702
YDR251W	PAM1	Essential protein of unknown function; exhibits variable expression during colony morphogenesis; overexpression permits survival without protein phosphatase 2A, inhibits growth, and induces a filamentous phenotype	-2.0168	-0.528072
YML005W	TRM12	S-adenosylmethionine-dependent methyltransferase of the seven beta-strand family; required for wybutosine formation in phenylalanine-accepting tRNA	-2.01557	0.298654
YDL154W	MSH5	Protein of the MutS family, forms a dimer with Msh4p that facilitates crossovers between homologs during meiosis; msh5-Y823H mutation confers tolerance to DNA alkylating agents; homologs present in C. elegans and humans	-2.01507	0.026621
YCR068W	ATG15	Lipase, required for intravacuolar lysis of autophagic bodies; located in the endoplasmic reticulum membrane and targeted to intravacuolar vesicles during autophagy via the multivesicular body (MVB) pathway	-2.00081	-1.2151
YNL119W	NCS2	Protein with a role in urmylation and in invasive and pseudohyphal growth; inhibits replication of Brome mosaic virus in S. cerevisiae, which is a model system for studying replication of positive-strand RNA viruses in their natural hosts	-2.0005	-1.82997
Genes specifically down-regulated in HSLD
YDR242W	AMD2	Putative amidase	-1.67399	-4.25924
YDL220C	CDC13	Single stranded DNA-binding protein found at TG1-3 telomere G-tails; regulates telomere replication through recruitment of specific sub-complexes, but the essential function is telomere capping	-1.34723	-3.97063
YBR299W	MAL32	Maltase (alpha-D-glucosidase), inducible protein involved in maltose catabolism; encoded in the MAL3 complex locus; functional in genomic reference strain S288C /// Maltase (alpha-D-glucosidase), inducible protein involved in maltose catabolism; encoded in the MAL1 complex locus	-1.54012	-3.75623
YMR174C	PAI3	Cytoplasmic proteinase A inhibitor, dependent on Pbs2p and Hog1p protein kinases for osmotic induction; intrinsically unstructured, N-terminal half becomes ordered in the active site of proteinase A upon contact	-1.80753	-3.54725
YGL125W	MET13	Isozyme of methylenetetrahydrofolate reductase, catalyzes the reduction of 5,1-methylenetetrahydrofolate to 5-methyltetrahydrofolate in the methionine biosynthesis pathway	-1.49931	-3.45237
YBR224W			-1.08178	-3.41321
YJR062C	NTA1	Amidase, removes the amide group from N-terminal asparagine and glutamine residues to generate proteins with N-terminal aspartate and glutamate residues that are targets of ubiquitin-mediated degradation	-1.75099	-3.34404
YJR156C	THI11	Thiamine regulated gene, homologous to nmt1a in S. pombe	-1.44013	-3.23383
YHL005C			-1.79576	-3.21431
YBR294W	SUL1	High affinity sulfate permease; sulfate uptake is mediated by specific sulfate transporters Sul1p and Sul2p, which control the concentration of endogenous activated sulfate intermediates	-1.93597	-3.17557
YMR170C	ALD2	Cytoplasmic aldehyde dehydrogenase, involved in ethanol oxidation and beta-alanine biosynthesis; uses NAD+ as the preferred coenzyme; expression is stress induced and glucose repressed; very similar to Ald3p	-0.713657	-3.13139
YJR152W	DAL5	Allantoin permease; ureidosuccinate permease; expression is constitutive but sensitive to nitrogen catabolite repression	-0.251415	-3.08995
YAR033W	MST28	Putative integral membrane protein, involved in vesicle formation; forms complex with Mst27p; member of DUP24 gene family; binds COPI and COPII vesicles /// Putative integral membrane protein, involved in vesicle formation; forms complex with Mst28p; member of DUP24 gene family; binds COPI and COPII vesicles	-1.60483	-3.04774
YMR003W		Protein of unknown function localised to mitochondria	-1.47793	-2.99986
YIL101C	XBP1	Transcriptional repressor that binds to promoter sequences of the cyclin genes, CYS3, and SMF2; expression is induced by stress or starvation during mitosis, and late in meiosis; member of the Swi4p/Mbp1p family; potential Cdc28p substrate	-1.67642	-2.99911
YMR041C		Weak similarity to Pseudomonas L-fucose dehydrogenase	-1.94256	-2.99901
YJR078W	BNA2	Tryptophan 2,3-dioxygenase, required for biosynthesis of nicotinic acid from tryptophan via kynurenine pathway	-1.06681	-2.94893
YPL164C	MLH3	Protein involved in DNA mismatch repair; forms a complex with Mlh1p to promote meiotic crossing-over; mammalian homolog is implicated mammalian microsatellite instability	-1.50672	-2.94739
YCR040W	MATALPHA1	Mating type regulatory protein, expressed copy at MAT locus	-1.19108	-2.88684
YCR099C			-1.78267	-2.86873
YHR096C	HXT5	Hexose transporter with moderate affinity for glucose, may function in accumulation of reserve carbohydrates during stress, expression induced by a decrease in growth rate, contains an extended N-terminal domain relative to other HXTs	-1.73498	-2.85928
YEL039C	CYC7	Cytochrome c isoform 2, expressed under hypoxic conditions; electron carrier of the mitochondrial intermembrane space that transfers electrons from ubiquinone-cytochrome c oxidoreductase to cytochrome c oxidase during cellular respiration	-1.87184	-2.8371
YJR079W		Protein of unknown function	-1.494	-2.81732
YFR026C		Protein of unknown function	-1.12929	-2.80367
YMR072W	ABF2	Mitochondrial DNA-binding protein involved in mitochondrial DNA replication and recombination, member of HMG1 DNA-binding protein family; activity may be regulated by protein kinase A phosphorylation	-1.60165	-2.77264
YLR327C	TMA10	Protein of unknown function that associates with ribosomes	-1.47628	-2.76908
YLR348C	DIC1	Mitochondrial dicarboxylate carrier, integral membrane protein, catalyzes a dicarboxylate-phosphate exchange across the inner mitochondrial membrane, transports cytoplasmic dicarboxylates into the mitochondrial matrix	-1.41971	-2.76185
YBR269C	FMP21	The authentic, non-tagged protein was localized to the mitochondria	-1.79216	-2.72693
YIL068C	SEC6	Essential 88kDa subunit of the exocyst complex, which mediates polarized targeting of secretory vesicles to active sites of exocytosis; dimeric form of Sec6p interacts with Sec9p in vitro and inhibits t-SNARE assembly	-0.228815	-2.72646
YLL023C		Protein of unknown function localised to ER	-1.72641	-2.72249
YMR107W	SPG4	Protein required for survival at high temperature during stationary phase; not required for growth on nonfermentable carbon sources	-1.26779	-2.72193
YKL035W	UGP1	UDP-glucose pyrophosphorylase (UGPase), catalyses the reversible formation of UDP-Glc from glucose 1-phosphate and UTP, involved in a wide variety of metabolic pathways, expression modulated by Pho85p through Pho4p	-1.73928	-2.71389
YGL095C	VPS45	Protein of the Sec1p/Munc-18 family, essential for vacuolar protein sorting; required for the function of Pep12p and the early endosome/late Golgi SNARE Tlg2p; essential for fusion of Golgi-derived vesicles with the prevacuolar compartment	-1.3486	-2.66774
YBR225W		Protein of unknown function localised to cytoplasm	-1.64926	-2.63358
YLR282C			-0.57257	-2.6265
YGL218W			-1.04333	-2.61686
YEL066W	HPA3	D-Amino acid N-acetyltransferase, catalyzes N-acetylation of D-amino acids through ordered bi-bi mechanism in which acetyl-CoA is first substrate bound and CoA is last product liberated; similar to Hpa2p, acetylates histones weakly in vitro	-1.84406	-2.60747
YER181C		Similarity to YOL16w and YDR366c	-0.698484	-2.59727
YCR088W	ABP1	Actin-binding protein of the cortical actin cytoskeleton, important for activation of the Arp2/3 complex that plays a key role actin in cytoskeleton organization	0.0494176	-2.57994
YER094C	PUP3	Beta subunit of the 2S proteasome involved in ubiquitin-dependent catabolism; human homolog is subunit C1	-1.55332	-2.579
YBR052C	RFS1	Protein of unknown function; member of a flavodoxin-like fold protein family that includes Pst2p and Ycp4p; green fluorescent protein (GFP)-fusion protein localizes to the cytoplasm in a punctate pattern	-0.977967	-2.57546
YBL047C	EDE1	Key endocytic protein involved in a network of interactions with other endocytic proteins, binds membranes in a ubiquitin-dependent manner, may also bind ubiquitinated membrane-associated proteins	-1.96843	-2.57454
YHL036W	MUP3	Low affinity methionine permease, similar to Mup1p	-1.47102	-2.56591
YBL033C	RIB1	GTP cyclohydrolase II; catalyzes the first step of the riboflavin biosynthesis pathway	0.194215	-2.56041
YNL052W	COX5A	Subunit Va of cytochrome c oxidase, which is the terminal member of the mitochondrial inner membrane electron transport chain; predominantly expressed during aerobic growth while its isoform Vb (Cox5Bp) is expressed during anaerobic growth	-1.74438	-2.5447
YAL044C	GCV3	H subunit of the mitochondrial glycine decarboxylase complex, required for the catabolism of glycine to 5,1-methylene-THF; expression is regulated by levels of levels of 5,1-methylene-THF in the cytoplasm	-1.58442	-2.49941
YLR012C		Conserved hypothetical protein	-0.509454	-2.49174
YMR302C	YME2	Integral inner mitochondrial membrane protein with similarity to exonucleases; mutants exhibit an increased rate of mitochondrial DNA escape	-1.92527	-2.4855
YLR350W	ORM2	Evolutionarily conserved protein with similarity to Orm1p, required for resistance to agents that induce the unfolded protein response; human ortholog is located in the endoplasmic reticulum	-1.97234	-2.47651
YLR331C			-0.659268	-2.45332
YKR046C	PET10	Protein of unknown function that co-purifies with lipid particles; expression pattern suggests a role in respiratory growth; computational analysis of large-scale protein-protein interaction data suggests a role in ATP/ADP exchange	-1.39875	-2.45038
YCR006C		Hypothetical protein	-1.84059	-2.44666
YER136W	GDI1	GDP dissociation inhibitor, regulates vesicle traffic in secretory pathways by regulating the dissociation of GDP from the Sec4/Ypt/rab family of GTP binding proteins	-1.45931	-2.44198
YLR294C			-0.785383	-2.42037
YIR016W		Weak similarity to YOL36w	-1.80404	-2.42021
YOR321W	PMT3	Protein O-mannosyltransferase, transfers mannose residues from dolichyl phosphate-D-mannose to protein serine/threonine residues; acts in a complex with Pmt5p, can instead interact with Pmt1p in some conditions; target for new antifungals	-1.59508	-2.41555
YIL089W		Similarity to hypothetical protein YLR36c	-1.60732	-2.41221
YGR046W		Protein involved in mitochondrial transport	-0.860091	-2.41171
YHR176W	FMO1	Flavin-containing monooxygenase, localized to the cytoplasmic face of the ER membrane; catalyzes oxidation of biological thiols to maintain the ER redox buffer ratio for correct folding of disulfide-bonded proteins	-1.69697	-2.41128
YBR108W		Weak similarity to R.norvegicus atrophin-1 related protein	-1.17302	-2.40745
YMR016C	SOK2	Nuclear protein that plays a regulatory role in the cyclic AMP (cAMP)-dependent protein kinase (PKA) signal transduction pathway; negatively regulates pseudohyphal differentiation; homologous to several transcription factors	-1.99289	-2.40062
YEL049W	PAU2	Part of 23-member seripauperin multigene family encoded mainly in subtelomeric regions, active during alcoholic fermentation, regulated by anaerobiosis, negatively regulated by oxygen, repressed by heme	-1.42161	-2.39061
YMR258C		Protein of unknown function localised to cytoplasm and nucleus	-1.5966	-2.38745
YIL067C		Protein of unknown function localised to vacuole	-1.80747	-2.38474
YLR257W		Protein of unknown function localised to cytoplasm	-1.11231	-2.38253
YIL055C		Protein of unknown function	-0.604938	-2.38251
YJR043C	POL32	Third subunit of DNA polymerase delta, involved in chromosomal DNA replication; required for error-prone DNA synthesis in the presence of DNA damage and processivity; interacts with Hys2p, PCNA (Pol3p), and Pol1p	-1.353	-2.34783
YDL046W	NPC2	Functional homolog of human NPC2/He1, which is a cholesterol-binding protein whose deficiency causes Niemann-Pick type C2 disease involving retention of cholesterol in lysosomes	-1.53386	-2.33808
YMR082C		Hypothetical protein	-0.0115262	-2.33495
YKL067W	YNK1	Nucleoside diphosphate kinase, catalyzes the transfer of gamma phosphates from nucleoside triphosphates, usually ATP, to nucleoside diphosphates by a mechanism that involves formation of an autophosphorylated enzyme intermediate	-1.17351	-2.32195
YGL179C	TOS3	Protein kinase, related to and functionally redundant with Elm1p and Sak1p for the phosphorylation and activation of Snf1p; functionally orthologous to LKB1, a mammalian kinase associated with Peutz-Jeghers cancer-susceptibility syndrome	-1.0784	-2.31648
YDL106C	PHO2	Homeobox transcription factor; regulatory targets include genes involved in phosphate metabolism; binds cooperatively with Pho4p to the PHO5 promoter; phosphorylation of Pho2p facilitates interaction with Pho4p	-1.53474	-2.29919
YAL016W	TPD3	Regulatory subunit A of the heterotrimeric protein phosphatase 2A, which also contains regulatory subunit Cdc55p and either catalytic subunit Pph21p or Pph22p; required for cell morphogenesis and for transcription by RNA polymerase III	-1.49362	-2.27553
YJR135C	MCM22	Protein involved in minichromosome maintenance; component of the kinetochore; binds to centromeric DNA in a Ctf19p-dependent manner	-1.30263	-2.27441
YBR037C	SCO1	Copper-binding protein of the mitochondrial inner membrane, required for cytochrome c oxidase activity and respiration; may function to deliver copper to cytochrome c oxidase; has similarity to thioredoxins	-1.63146	-2.27002
YPR198W	SGE1	Membrane-associated multidrug transporter, acts as an extrusion permease, member of the drug-resistance protein family within the major facilitator superfamily (MFS), partial multicopy suppressor of gal11 mutations	-1.81311	-2.26262
YJR060W	CBF1	Helix-loop-helix protein that binds the motif CACRTG, which is present at several sites including MET gene promoters and centromere DNA element I (CDEI); required for nucleosome positioning at this motif; targets Isw1p to DNA	-1.64823	-2.25397
YNL280C	ERG24	C-14 sterol reductase, acts in ergosterol biosynthesis; mutants accumulate the abnormal sterol ignosterol (ergosta-8,14 dienol), and are viable under anaerobic growth conditions but inviable on rich medium under aerobic conditions	-1.1882	-2.22249
YCR007C		Strong similarity to subtelomeric encoded proteins	-1.22485	-2.21568
YMR316W	DIA1	Protein of unknown function, involved in invasive and pseudohyphal growth; green fluorescent protein (GFP)-fusion protein localizes to the cytoplasm in a punctate pattern	-1.85194	-2.21251
YLR043C	TRX1	Cytoplasmic thioredoxin isoenzyme of the thioredoxin system which protects cells against both oxidative and reductive stress, forms LMA1 complex with Pbi2p, acts as a cofactor for Tsa1p, required for ER-Golgi transport and vacuole inheritance	-1.34245	-2.20711
YLR370C	ARC18	Subunit of the ARP2/3 complex, which is required for the motility and integrity of cortical actin patches	-1.21946	-2.20482
YDL097C	RPN6	Essential, non-ATPase regulatory subunit of the 26S proteasome lid required for the assembly and activity of the 26S proteasome; the human homolog (S9 protein) partially rescues Rpn6p depletion	-1.92784	-2.20454
YER144C	UBP5	Putative ubiquitin-specific protease that does not associate with the proteasome	-0.613	-2.20315
YDR238C	SEC26	Essential beta-coat protein of the COPI coatomer, involved in ER-to-Golgi protein trafficking and maintenance of normal ER morphology; shares 43% sequence identity with mammalian beta-coat protein (beta-COP)	-1.96504	-2.2013
YKR098C	UBP11	Ubiquitin-specific protease that cleaves ubiquitin from ubiquitinated proteins	-1.06777	-2.19426
YFL015C		Hypothetical protein	-1.62406	-2.19229
YBL102W	SFT2	Non-essential tetra-spanning membrane protein found mostly in the late Golgi, can suppress some sed5 alleles; may be part of the transport machinery, but precise function is unknown; similar to mammalian syntaxin 5	-0.581884	-2.17827
YBR212W	NGR1	RNA binding protein that negatively regulates growth rate; interacts with the 3' UTR of the mitochondrial porin (POR1) mRNA and enhances its degradation; overexpression impairs mitochondrial function; expressed in stationary phase	-1.05196	-2.1778
YGR179C	OKP1	Outer kinetochore protein, required for accurate mitotic chromosome segregation; component of the kinetochore sub-complex COMA (Ctf19p, Okp1p, Mcm21p, Ame1p) that functions as a platform for kinetochore assembly	-1.75201	-2.17046
YLR039C	RIC1	Protein involved in retrograde transport to the cis-Golgi network; forms heterodimer with Rgp1p that acts as a GTP exchange factor for Ypt6p; involved in transcription of rRNA and ribosomal protein genes	-1.36065	-2.16847
YAR030C			-0.15967	-2.16787
YBR038W	CHS2	Chitin synthase II, requires activation from zymogenic form in order to catalyze the transfer of N-acetylglucosamine (GlcNAc) to chitin; required for the synthesis of chitin in the primary septum during cytokinesis	0.36583	-2.16096
YJL054W	TIM54	Component of the mitochondrial Tim54p-Tim22p complex involved in insertion of polytopic proteins into the inner membrane	-0.229078	-2.15655
YBR094W		Protein of unknown function localised to cytoplasm	-0.86143	-2.14514
YMR158W	MRPS8	Mitochondrial ribosomal protein of the small subunit	-1.81042	-2.14357
YGL188C		Hypothetical protein	-0.755251	-2.14011
YER046W	SPO73	Meiosis-specific protein of unknown function, required for spore wall formation during sporulation; dispensible for both nuclear divisions during meiosis	-0.893663	-2.12733
YLL061W	MMP1	High-affinity S-methylmethionine permease, required for utilization of S-methylmethionine as a sulfur source; has similarity to S-adenosylmethionine permease Sam3p	-1.97061	-2.11856
YOL071W	EMI5	Non-essential protein of unknown function required for transcriptional induction of the early meiotic-specific transcription factor IME1, also required for sporulation	-1.73711	-2.1174
YBR001C	NTH2	Putative neutral trehalase, required for thermotolerance and may mediate resistance to other cellular stresses	0.153002	-2.11518
YER047C	SAP1	Putative ATPase of the AAA family, interacts with the Sin1p transcriptional repressor in the two-hybrid system	-1.19839	-2.11437
YBL078C	ATG8	Protein required for autophagy; modified by the serial action of Atg4p, Atg7p, and Atg3p, and conjugated at the C terminus with phosphatidylethanolamine, to become the form essential for generation of autophagosomes	-0.601376	-2.1114
YHR094C	HXT1	Low-affinity glucose transporter of the major facilitator superfamily, expression is induced by Hxk2p in the presence of glucose and repressed by Rgt1p when glucose is limiting	-0.998542	-2.1104
YMR084W		Strong similarity to Glucosamine--fructose-6-phosphate aminotransferase Gfa1p, probable pseudogene	-0.666224	-2.10512
YJR065C	ARP3	Essential component of the Arp2/3 complex, which is a highly conserved actin nucleation center required for the motility and integrity of actin patches; involved in endocytosis and membrane growth and polarity	-0.938141	-2.10185
YMR271C	URA10	Dihydroorotate dehydrogenase, catalyzes the fourth enzymatic step in the de novo biosynthesis of pyrimidines, converting dihydroorotic acid into orotic acid	-1.53814	-2.10157
YER109C	FLO8	Transcription factor required for flocculation, diploid filamentous growth, and haploid invasive growth; genome reference strain S288C and most laboratory strains have a mutation in this gene	-0.900364	-2.09956
YKL195W	MIA40	Essential protein of the mitochondrial intermembrane space, involved in import and assembly of intermembrane space proteins	-1.86663	-2.0988
YMR006C	PLB2	Phospholipase B (lysophospholipase) involved in phospholipid metabolism; displays transacylase activity in vitro; overproduction confers resistance to lysophosphatidylcholine	-0.171715	-2.09656
YMR245W			-1.26201	-2.09653
YMR150C	IMP1	Catalytic subunit of the mitochondrial inner membrane peptidase complex, required for maturation of mitochondrial proteins of the intermembrane space; complex contains Imp1p and Imp2p (both catalytic subunits), and Som1p	-0.374737	-2.09057
YGL027C	CWH41	Processing alpha glucosidase I, ER type II integral membrane N-glycoprotein involved in assembly of cell wall beta 1,6 glucan and asparagine-linked protein glycosylation; also involved in ER protein quality control and sensing of ER stress	-0.822558	-2.08992
YKL007W	CAP1	Alpha subunit of the capping protein (CP) heterodimer (Cap1p and Cap2p) which binds to the barbed ends of actin filaments preventing further polymerization; localized predominantly to cortical actin patches	-1.27325	-2.08731
YBL100C			-1.45503	-2.08676
YAR028W		Putative integral membrane protein, member of DUP24 gene family	-0.216209	-2.08515
YJR121W	ATP2	Beta subunit of the F1 sector of mitochondrial F1F ATP synthase, which is a large, evolutionarily conserved enzyme complex required for ATP synthesis	-1.53946	-2.08392
YHR092C	HXT4	High-affinity glucose transporter of the major facilitator superfamily, expression is induced by low levels of glucose and repressed by high levels of glucose	-1.6043	-2.08203
YPL177C	CUP9	Homeodomain-containing transcriptional repressor of PTR2, which encodes a major peptide transporter; imported peptides activate ubiquitin-dependent proteolysis, resulting in degradation of Cup9p and de-repression of PTR2 transcription	-1.38157	-2.06969
YJL059W	YHC3	Vacuolar membrane protein involved in the ATP-dependent transport of arginine into the vacuole and possibly in balancing ion homeostasis; homolog of human CLN3 involved in Batten disease (juvenile onset neuronal ceroid lipofuscinosis)	-1.10391	-2.06608
YBL041W	PRE7	2S proteasome beta-type subunit	-0.51182	-2.06546
YPL087W	YDC1	Alkaline dihydroceramidase, involved in sphingolipid metabolism; preferentially hydrolyzes dihydroceramide to a free fatty acid and dihydrosphingosine; has a minor reverse activity	-1.98356	-2.06192
YDR329C	PEX3	Peroxisomal membrane protein (PMP) required to recruit Pex19p chaperone to peroxisomes; plays selective, essential, direct role in PMP import as a docking factor for Pex19p	-1.79152	-2.0588
YLR136C	TIS11	mRNA-binding protein expressed during iron starvation; binds to a sequence element in the 3'-untranslated regions of specific mRNAs to mediate their degradation; involved in iron homeostasis	-1.10814	-2.05854
YGL209W	MIG2	Protein containing zinc fingers, involved in repression, along with Mig1p, of SUC2 (invertase) expression by high levels of glucose; binds to Mig1p-binding sites in SUC2 promoter	-1.38571	-2.05851
YCL003W			0.110323	-2.05363
YBR012C		Conserved hypothetical protein	-0.268539	-2.05184
YOR329C	SCD5	Protein required for normal cortical actin organization and endocytosis; multicopy suppressor of clathrin deficiency; acts as a targeting subunit for protein phosphatase type 1	-1.7335	-2.05181
YGL084C	GUP1	Plasma membrane protein with a possible role in proton symport of glycerol; member of the MBOAT family of putative membrane-bound O-acyltransferases	0.0642329	-2.04796
YFL031W	HAC1	bZIP transcription factor (ATF/CREB1 homolog) that regulates the unfolded protein response, via UPRE binding, and membrane biogenesis; ER stress-induced splicing pathway utilizing Ire1p, Trl1p and Ada5p facilitates efficient Hac1p synthesis	-1.47529	-2.04732
YCR104W	PAU3	Part of 23-member seripauperin multigene family encoded mainly in subtelomeric regions, active during alcoholic fermentation, regulated by anaerobiosis, negatively regulated by oxygen, repressed by heme /// Hypothetical protein /// Putative protein of unknown function /// Hypothetical protein /// Hypothetical protein /// Hypothetical protein	-1.27856	-2.04725
YLR402W		Hypothetical protein	-1.43537	-2.04404
YMR325W		Strong similarity to members of the Srp1p/Tip1p family	-1.77419	-2.04148
YBR117C	TKL2	Transketolase, similar to Tkl1p; catalyzes conversion of xylulose-5-phosphate and ribose-5-phosphate to sedoheptulose-7-phosphate and glyceraldehyde-3-phosphate in the pentose phosphate pathway; needed for synthesis of aromatic amino acids	-1.36077	-2.03588
YNL012W	SPO1	Meiosis-specific protein with similarity to phospholipase B, required for meiotic spindle pole body duplication and separation; required for spore formation	-1.9165	-2.0353
YDR497C	ITR1	Myo-inositol transporter with strong similarity to the minor myo-inositol transporter Itr2p, member of the sugar transporter superfamily; expression is repressed by inositol and choline via Opi1p and derepressed via Ino2p and Ino4p	-1.87599	-2.03082
YGL216W	KIP3	Kinesin-related motor protein involved in mitotic spindle positioning	0.937249	-2.02647
YLR079W	SIC1	Inhibitor of Cdc28-Clb kinase complexes that controls G1/S phase transition, preventing premature S phase and ensuring genomic integrity; phosphorylation targets Sic1p for SCF(CDC4)-dependent turnover; functional homolog of mammalian Kip1	-1.30286	-2.0254
YNL100W		Protein of unknown function localised to mitochondria	-1.69485	-2.02369
YMR029C	FAR8	Protein involved in G1 cell cycle arrest in response to pheromone, in a pathway different from the Far1p-dependent pathway; interacts with Far3p, Far7p, Far9p, Far1p, and Far11p	-1.40323	-2.02087
YFR057W		Weak similarity to Cha4p	-0.953547	-2.01894
YGL002W	ERP6	Protein with similarity to Emp24p and Erv25p, member of the p24 family involved in ER to Golgi transport	-1.72971	-2.01644
YKL164C	PIR1	O-glycosylated protein required for cell wall stability; attached to the cell wall via beta-1,3-glucan; mediates mitochondrial translocation of Apn1p; expression regulated by the cell integrity pathway and by Swi5p during the cell cycle	-1.44362	-2.01305
YLR231C	BNA5	Kynureninase, required for biosynthesis of nicotinic acid from tryptophan via kynurenine pathway	-0.66417	-2.00537
YGL261C		Strong similarity to members of the Srp1/Tip1 family	-1.00777	-2.00332
Genes commonly down-regulated
YAL034C	FUN19	Non-essential protein of unknown function	-2.22957	-2.37818
YAL054C	ACS1	Acetyl-coA synthetase isoform, expressed during growth on nonfermentable carbon sources and under aerobic conditions	-3.13214	-4.13599
YAL056W	GPB2	Proposed beta subunit of the heterotrimeric G protein; interacts with the receptor Grp1p, affects signaling by altering the level of phosphorylation of PKS substrates; regulates pseudohyphal growth through cAMP levels; homolog of Gpb1p	-2.47313	-3.84399
YAL060W	BDH1	NAD-dependent (2R,3R)-2,3-butanediol dehydrogenase, a zinc-containing medium-chain alcohol dehydrogenase, produces 2,3-butanediol from acetoin during fermentation and allows using 2,3-butanediol as a carbon source during aerobic growth	-3.93061	-3.33467
YAL061W		Putative polyol dehydrogenase	-3.72348	-3.6539
YAL062W	GDH3	NADP(+)-dependent glutamate dehydrogenase, synthesizes glutamate from ammonia and alpha-ketoglutarate; rate of alpha-ketoglutarate utilization differs from Gdh1p; expression regulated by nitrogen and carbon sources	-2.38971	-2.27511
YAR035W	YAT1	Outer mitochondrial carnitine acetyltransferase, minor ethanol-inducible enzyme involved in transport of activated acyl groups from the cytoplasm into the mitochondrial matrix	-3.89791	-4.29187
YAR068W		Strong similarity to hypothetical protein YHR214w-a	-2.40077	-2.83663
YAR070C		Hypothetical protein	-3.50307	-2.90332
YBL003C	HTA2	One of two nearly identical (see also HTA1) histone H2A subtypes; core histone required for chromatin assembly and chromosome function; DNA damage-dependent phosphorylation by Mec1p facilitates DNA repair; acetylated by Nat4p	-2.57768	-3.25243
YBL048W		Hypothetical protein	-2.43715	-2.37306
YBL049W	MOH1	Protein of unknown function, has homology to kinase Snf7p; not required for growth on nonfermentable carbon sources; essential for viability in stationary phase	-2.17291	-2.02415
YBL064C	PRX1	Mitochondrial peroxiredoxin (1-Cys Prx) with thioredoxin peroxidase activity, has a role in reduction of hydroperoxides; induced during respiratory growth and under conditions of oxidative stress	-3.45483	-3.03911
YBL075C	SSA3	ATPase involved in protein folding and the response to stress; plays a role in SRP-dependent cotranslational protein-membrane targeting and translocation; member of the heat shock protein 7 (HSP7) family; localized to the cytoplasm	-2.12042	-2.87933
YBL103C	RTG3	Basic helix-loop-helix-leucine zipper (bHLH/Zip) transcription factor that forms a complex with another bHLH/Zip protein, Rtg1p, to activate the retrograde (RTG) and TOR pathways	-3.12205	-2.14427
YBL106C	SRO77	Protein with roles in exocytosis and cation homeostasis; functions in docking and fusion of post-Golgi vesicles with plasma membrane; homolog of Sro7p and Drosophila lethal giant larvae tumor suppressor; interacts with SNARE protein Sec9p	-2.67748	-2.99434
YBR004C	GPI18	Functional ortholog of human PIG-V, which is a mannosyltransferase that transfers the second mannose in glycosylphosphatidylinositol biosynthesis; the authentic, non-tagged protein was localized to mitochondria	-2.10305	-2.57154
YBR026C	ETR1	2-enoyl thioester reductase, member of the medium chain dehydrogenase/reductase family; localized to in mitochondria, where it has a probable role in fatty acid synthesis	-3.73162	-3.58361
YBR040W	FIG1	Integral membrane protein required for efficient mating; may participate in or regulate the low affinity Ca2+ influx system, which affects intracellular signaling and cell-cell fusion during mating	-2.94091	-2.038
YBR045C	GIP1	Meiosis-specific regulatory subunit of the Glc7p protein phosphatase, regulates spore wall formation and septin organization, required for expression of some late meiotic genes and for normal localization of Glc7p	-2.34192	-2.10135
YBR050C	REG2	Regulatory subunit of the Glc7p type-1 protein phosphatase; involved with Reg1p, Glc7p, and Snf1p in regulation of glucose-repressible genes, also involved in glucose-induced proteolysis of maltose permease	-3.96956	-3.9263
YBR051W			-3.45663	-4.29532
YBR059C	AKL1	Ser-Thr protein kinase, member (with Ark1p and Prk1p) of the Ark kinase family; involved in endocytosis and actin cytoskeleton organization	-2.68582	-2.77083
YBR067C	TIP1	Major cell wall mannoprotein with possible lipase activity; transcription is induced by heat- and cold-shock; member of the Srp1p/Tip1p family of serine-alanine-rich proteins	-2.75578	-2.42998
YBR071W		Protein of unknown function localised to cytoplasm	-2.65071	-3.69342
YBR072W	HSP26	Small heat shock protein with chaperone activity that is regulated by a heat induced transition from an inactive oligomeric (24-mer) complex to an active dimer; induced by heat, upon entry into stationary phase, and during sporulation	-4.28322	-4.02706
YBR090C			-2.80711	-3.76029
YBR111C	YSA1	Nudix hydrolase family member with ADP-ribose pyrophosphatase activity	-2.5432	-2.0733
YBR116C			-2.52089	-2.9672
YBR126C	TPS1	Synthase subunit of trehalose-6-phosphate synthase/phosphatase complex, which synthesizes the storage carbohydrate trehalose; also found in a monomeric form; expression is induced by the stress response and repressed by the Ras-cAMP pathway	-3.44456	-2.68401
YBR137W		Protein of unknown function localised to cytoplasm	-3.59226	-2.64535
YBR149W	ARA1	Large subunit of NADP+ dependent arabinose dehydrogenase, involved in carbohydrate metabolism; small subunit is unidentified	-3.75087	-3.25941
YBR169C	SSE2	Member of the heat shock protein 7 (HSP7) family; may be involved in protein folding; localized to the cytoplasm; highly homologous to the heat shock protein Sse1p	-2.34548	-2.81905
YBR203W	COS111	Protein required for wild-type resistance to the antifungal drug ciclopirox olamine; not related to the COS family of subtelomerically-encoded proteins	-2.48553	-2.37705
YBR209W		Conserved hypothetical protein	-4.01956	-3.4693
YBR211C	AME1	Essential kinetochore protein associated with microtubules and spindle pole bodies; component of the kinetochore sub-complex COMA (Ctf19p, Okp1p, Mcm21p, Ame1p); involved in spindle checkpoint maintenance	-2.75308	-2.30964
YBR216C	YBP1	Protein required for oxidation of specific cysteine residues of the transcription factor Yap1p, resulting in the nuclear localization of Yap1p in response to stress	-2.46585	-3.51805
YBR223C	TDP1	Tyrosyl-DNA Phosphodiesterase I, hydrolyzes 3'-phosphotyrosyl bonds to generate 3'-phosphate DNA and tyrosine, involved in the repair of DNA lesions created by topoisomerase I	-3.40407	-2.77755
YBR230C	OM14	Integral mitochondrial outer membrane protein; abundance is decreased in cells grown in glucose relative to other carbon sources; appears to contain 3 alpha-helical transmembrane segments; ORF encodes a 97-basepair intron	-3.69591	-3.98504
YBR235W		Putative ion transport protein	-2.98224	-2.88688
YBR241C		Putative transport protein localised to vacuolar membrane	-3.98702	-3.10136
YBR255C-A		Conserved hypothetical protein	-2.77416	-2.08496
YBR284W		Similarity to AMP deaminase	-2.32602	-2.48587
YBR296C	PHO89	Na+/Pi cotransporter, active in early growth phase; similar to phosphate transporters of Neurospora crassa; transcription regulated by inorganic phosphate concentrations and Pho4p	-4.22265	-2.59242
YBR298C	MAL31	Maltose permease, high-affinity maltose transporter (alpha-glucoside transporter); encoded in the MAL3 complex locus; member of the 12 transmembrane domain superfamily of sugar transporters; functional in genomic reference strain S288C	-2.61374	-3.39116
YCL024W	KCC4	Protein kinase of the bud neck involved in the septin checkpoint, associates with septin proteins, negatively regulates Swe1p by phosphorylation, shows structural homology to bud neck kinases Gin4p and Hsl1p	-3.16893	-4.17892
YCL033C		Selenoprotein R, a zinc-containing stereo-specific methionine-R-sulfoxide reductase	-2.6001	-2.94917
YCL040W	GLK1	Glucokinase, catalyzes the phosphorylation of glucose at C6 in the first irreversible step of glucose metabolism; one of three glucose phosphorylating enzymes; expression regulated by non-fermentable carbon sources	-3.28924	-2.76381
YCL051W	LRE1	Protein involved in control of cell wall structure and stress response; inhibits Cbk1p protein kinase activity; overproduction confers resistance to cell-wall degrading enzymes	-2.10145	-4.91151
YCL061C	MRC1	S-phase checkpoint protein found at replication forks, required for DNA replication; also required for Rad53p activation during DNA replication stress, where it forms a replication-pausing complex with Tof1p and is phosphorylated by Mec1p; protein involved in replication checkpoint	-3.07294	-3.50648
YCR010C	ADY2	Acetate transporter required for normal sporulation	-4.02738	-3.48595
YCR021C	HSP30	Hydrophobic plasma membrane localized, stress-responsive protein that negatively regulates the H(+)-ATPase Pma1p; induced by heat shock, ethanol treatment, weak organic acid, glucose limitation, and entry into stationary phase	-4.06892	-4.0404
YCR023C		Putative transporter protein	-3.01295	-2.60756
YCR051W		Protein of unknown function localised to cytoplasm and nucleus	-2.73525	-3.57815
YCR061W		Membrane protein of unknown function	-2.76633	-3.41462
YCR091W	KIN82	Putative serine/threonine protein kinase, most similar to cyclic nucleotide-dependent protein kinase subfamily and the protein kinase C subfamily	-2.50681	-3.2079
YCR106W	RDS1	Zinc cluster protein involved in conferring resistance to cycloheximide	-2.73602	-2.934
YDL003W	MCD1	Mitotic Chromosome Determinant	-2.51479	-3.25283
YDL004W	ATP16	Delta subunit of the central stalk of mitochondrial F1F ATP synthase, which is a large, evolutionarily conserved enzyme complex required for ATP synthesis	-2.74579	-2.26275
YDL024C	DIA3	Protein of unknown function, involved in invasive and pseudohyphal growth	-2.68976	-2.28789
YDL049C	KNH1	Protein with similarity to Kre9p, which is involved in cell wall beta 1,6-glucan synthesis; overproduction suppresses growth defects of a kre9 null mutant	-2.19169	-3.17542
YDL072C	YET3	Endoplasmic reticulum transmembrane protein, homolog of human BAP31 protein	-3.84235	-3.76336
YDL085W	NDE2	Mitochondrial external NADH dehydrogenase, catalyzes the oxidation of cytosolic NADH; Nde1p and Nde2p are involved in providing the cytosolic NADH to the mitochondrial respiratory chain	-3.64126	-3.71394
YDL091C	UBX3	UBX (ubiquitin regulatory X) domain-containing protein that interacts with Cdc48p, green fluorescent protein (GFP)-fusion protein localizes to the cytoplasm in a punctate pattern	-2.00286	-2.13709
YDL124W		Alpha-keto amide (ester) reductase, NADPH-dependent	-3.17609	-2.7271
YDL125C	HNT1	Adenosine 5'-monophosphoramidase; interacts physically and genetically with Kin28p, a CDK and TFIIK subunit, and genetically with CAK1; member of the histidine triad (HIT) superfamily of nucleotide-binding proteins and similar to Hint	-3.42899	-2.77359
YDL126C	CDC48	ATPase in ER, nuclear membrane and cytosol with homology to mammalian p97; in a complex with Npl4p and Ufd1p participates in retrotranslocation of ubiquitinated proteins from the ER into the cytosol for degradation by the proteasome	-2.58772	-2.67695
YDL130W-A	STF1	Protein involved in regulation of the mitochondrial F1F-ATP synthase; Stf1p and Stf2p act as stabilizing factors that enhance inhibitory action of the Inh1p protein	-2.70011	-2.68914
YDL169C	UGX2	Protein of unknown function, transcript accumulates in response to any combination of stress conditions	-4.72644	-4.34538
YDL181W	INH1	Protein that inhibits ATP hydrolysis by the F1F-ATP synthase, inhibitory function is enhanced by stabilizing proteins Stf1p and Stf2p; has similarity to Stf1p and both Inh1p and Stf1p exhibit the potential to form coiled-coil structures	-3.22032	-2.97959
YDL204W	RTN2	Protein of unknown function; has similarity to mammalian reticulon proteins; member of the RTNLA (reticulon-like A) subfamily	-2.42324	-2.52954
YDL218W		Weak similarity to hypothetical protein YNR61c	-4.25143	-3.89576
YDL222C	FMP45	Integral membrane protein localized to mitochondria (untagged protein) and eisosomes, immobile patches at the cortex associated with endocytosis; sporulation and sphingolipid content are altered in mutants; has homologs SUR7 and YNL194C	-4.09345	-4.04805
YDL223C	HBT1	Substrate of the Hub1p ubiquitin-like protein that localizes to the shmoo tip (mating projection); mutants are defective for mating projection formation, thereby implicating Hbt1p in polarized cell morphogenesis	-4.61142	-3.13285
YDL247W	MPH2	Alpha-glucoside permease, transports maltose, maltotriose, alpha-methylglucoside, and turanose; identical to Mph3p; encoded in a subtelomeric position in a region likely to have undergone duplication	-3.79754	-3.89832
YDR034W-B		Protein of unknown function	-3.08257	-3.29073
YDR036C	EHD3	Protein of unconfirmed function, plays an indirect role in endocytic membrane trafficking, member of a family of enoyl-CoA hydratase/isomerases	-2.88238	-2.35097
YDR041W	RSM1	Mitochondrial ribosomal protein of the small subunit, has similarity to E. coli S1 ribosomal protein; essential for viability, unlike most other mitoribosomal proteins	-3.09908	-2.76491
YDR055W	PST1	Cell wall protein that contains a putative GPI-attachment site; secreted by regenerating protoplasts; up-regulated by activation of the cell integrity pathway, as mediated by Rlm1p; upregulated by cell wall damage via disruption of FKS1	-3.22378	-2.77387
YDR059C	UBC5	Ubiquitin-conjugating enzyme that mediates selective degradation of short-lived and abnormal proteins, central component of the cellular stress response; expression is heat inducible	-2.77475	-2.26305
YDR070C	FMP16	Found in Mitochondrial Proteome	-4.95217	-4.58124
YDR085C	AFR1	Alpha-factor pheromone receptor regulator, negatively regulates pheromone receptor signaling; required for normal mating projection (shmoo) formation; interacts with Cdc12p	-3.10816	-2.11843
YDR123C	INO2	Component of the heteromeric Ino2p/Ino4p basic helix-loop-helix transcription activator that binds inositol/choline-responsive elements (ICREs), required for derepression of phospholipid biosynthetic genes in response to inositol depletion	-2.79071	-2.17379
YDR148C	KGD2	Dihydrolipoyl transsuccinylase, a component of the mitochondrial alpha-ketoglutarate dehydrogenase complex, which catalyzes a step in the tricarboxylic acid (TCA) cycle, the oxidative decarboxylation of alpha-ketoglutarate to succinyl-CoA	-3.04449	-2.79762
YDR154C			-2.84946	-2.5433
YDR155C	CPR1	Cytoplasmic peptidyl-prolyl cis-trans isomerase (cyclophilin), catalyzes the cis-trans isomerization of peptide bonds N-terminal to proline residues; binds the drug cyclosporin A	-2.36963	-2.73713
YDR178W	SDH4	Membrane anchor subunit of succinate dehydrogenase (Sdh1p, Sdh2p, Sdh3p, Sdh4p), which couples the oxidation of succinate to the transfer of electrons to ubiquinone	-3.52099	-3.27015
YDR201W	SPC19	Essential subunit of the Dam1 complex (aka DASH complex), couples kinetochores to the force produced by MT depolymerization thereby aiding in chromosome segregation; also localized to nuclear side of spindle pole body	-4.33639	-3.10026
YDR216W	ADR1	Carbon source-responsive zinc-finger transcription factor, required for transcription of the glucose-repressed gene ADH2, of peroxisomal protein genes, and of genes required for ethanol, glycerol, and fatty acid utilization	-3.20754	-2.92659
YDR255C	RMD5	Cytosolic protein required for sporulation; also required for the ubiquitination of the gluconeogenetic enzyme fructose-1,6-bisphosphatase, which is degraded rapidly after the switch from gluconeogenesis to glycolysis	-4.38607	-3.64254
YDR256C	CTA1	Catalase A, breaks down hydrogen peroxide in the peroxisomal matrix formed by acyl-CoA oxidase (Pox1p) during fatty acid beta-oxidation	-3.70984	-3.11519
YDR262W		Protein of unknown function localised to vacuole	-3.53527	-2.89552
YDR287W		Similarity to inositolmonophosphatases	-3.2492	-2.37505
YDR293C	SSD1	Protein with a role in maintenance of cellular integrity, interacts with components of the TOR pathway; ssd1 mutant of a clinical S. cerevisiae strain displays elevated virulence	-3.30954	-2.93114
YDR296W	MHR1	Protein involved in homologous recombination in mitochondria and in transcription regulation in nucleus; binds to activation domains of acidic activators; required for recombination-dependent mtDNA partitioning	-2.67822	-2.94361
YDR313C	PIB1	RING-type ubiquitin ligase of the endosomal and vacuolar membranes, binds phosphatidylinositol(3)-phosphate; contains a FYVE finger domain	-2.62326	-2.01836
YDR342C	HXT7	High-affinity glucose transporter of the major facilitator superfamily, nearly identical to Hxt6p, expressed at high basal levels relative to other HXTs, expression repressed by high glucose levels /// High-affinity glucose transporter of the major facilitator superfamily, nearly identical to Hxt7p, expressed at high basal levels relative to other HXTs, repression of expression by high glucose re…	-2.48706	-2.13938
YDR356W	SPC110	Inner plaque spindle pole body (SPB) component, ortholog of human kendrin; involved in connecting nuclear microtubules to SPB; interacts with Tub4p-complex and calmodulin; phosphorylated by Mps1p in cell cycle-dependent manner	-4.8969	-3.18081
YDR380W	ARO10	Phenylpyruvate decarboxylase, catalyzes decarboxylation of phenylpyruvate to phenylacetaldehyde, which is the first specific step in the Ehrlich pathway	-4.73544	-4.32312
YDR406W	PDR15	ATP binding cassette (ABC) transporter of the plasma membrane; general stress response factor implicated in cellular detoxification; target of Pdr1p, Pdr3p and Pdr8p transcription regulators; promoter contains a PDR responsive element	-2.57205	-2.46385
YDR491C			-2.81023	-2.22077
YDR492W	IZH1	Membrane protein involved in zinc metabolism, member of the four-protein IZH family; transcription is regulated directly by Zap1p, expression induced by zinc deficiency and fatty acids; deletion increases sensitivity to elevated zinc	-2.56672	-2.28514
YDR504C	SPG3	Protein required for survival at high temperature during stationary phase; not required for growth on nonfermentable carbon sources	-2.06812	-2.2192
YDR512C	EMI1	Non-essential protein of unknown function required for transcriptional induction of the early meiotic-specific transcription factor IME1, also required for sporulation	-3.07496	-2.05274
YDR516C	EMI2	Non-essential protein of unknown function required for transcriptional induction of the early meiotic-specific transcription factor IME1, also required for sporulation	-3.49157	-3.17203
YDR523C	SPS1	Putative protein serine/threonine kinase expressed at the end of meiosis and localized to the prospore membrane, required for correct localization of enzymes involved in spore wall synthesis	-2.91835	-2.08923
YDR525W	API2	Hypothetical protein	-3.897	-3.63474
YDR525W-A	SNA2	Protein of unknown function, has similarity to Pmp3p, which is involved in cation transport; green fluorescent protein (GFP)-fusion protein localizes to the cytoplasm in a punctate pattern	-2.60119	-3.93471
YDR529C	QCR7	Subunit 7 of the ubiquinol cytochrome-c reductase complex, which is a component of the mitochondrial inner membrane electron transport chain; oriented facing the mitochondrial matrix; N-terminus appears to play a role in complex assembly	-2.83619	-2.63162
YDR533C	HSP31	Possible chaperone and cysteine protease with similarity to E. coli Hsp31 and S. cerevisiae Hsp32p, Hsp33p, and Sno4p; member of the DJ-1/ThiJ/PfpI superfamily, which includes human DJ-1 involved in Parkinson's disease; exists as a dimer	-2.84851	-2.41706
YEL011W	GLC3	Glycogen branching enzyme, involved in glycogen accumulation; green fluorescent protein (GFP)-fusion protein localizes to the cytoplasm in a punctate pattern	-2.90158	-3.83384
YEL012W	UBC8	Ubiquitin-conjugating enzyme that negatively regulates gluconeogenesis by mediating the glucose-induced ubiquitination of fructose-1,6-bisphosphatase (FBPase); cytoplasmic enzyme that catalyzes the ubiquitination of histones in vitro	-3.89113	-3.7015
YEL019C	MMS21	SUMO ligase involved in chromosomal organization and DNA repair; essential subunit of the Mms21-Smc5-Smc6 complex; mutants are sensitive to methyl methanesulfonate and show increased spontaneous mutation and mitotic recombination	-3.31501	-3.49882
YEL024W	RIP1	Ubiquinol-cytochrome-c reductase, a Rieske iron-sulfur protein of the mitochondrial cytochrome bc1 complex; transfers electrons from ubiquinol to cytochrome c1 during respiration	-3.25677	-2.80903
YEL053W-A			-5.59389	-5.41194
YEL058W	PCM1	Essential N-acetylglucosamine-phosphate mutase, a hexosephosphate mutase involved in the biosynthesis of chitin	-2.34204	-3.15303
YEL060C	PRB1	Vacuolar proteinase B (yscB), a serine protease of the subtilisin family; involved in protein degradation in the vacuole and required for full protein degradation during sporulation	-3.62377	-3.11891
YEL073C		Protein of unknown function	-2.49433	-3.39499
YER004W	FMP52	Found in Mitochondrial Proteome	-2.34752	-2.94529
YER011W	TIR1	Cell wall mannoprotein of the Srp1p/Tip1p family of serine-alanine-rich proteins; expression is downregulated at acidic pH and induced by cold shock and anaerobiosis; abundance is increased in cells cultured without shaking	-2.88307	-2.20264
YER015W	FAA2	Long chain fatty acyl-CoA synthetase; accepts a wider range of acyl chain lengths than Faa1p, preferring C9:-C13:; involved in the activation of endogenous pools of fatty acids	-2.57996	-2.94511
YER020W	GPA2	Nucleotide binding alpha subunit of the heterotrimeric G protein that interacts with the receptor Gpr1p, has signaling role in response to nutrients; green fluorescent protein (GFP)-fusion protein localizes to the cell periphery	-3.85805	-2.44921
YER021W	RPN3	Essential, non-ATPase regulatory subunit of the 26S proteasome lid, similar to the p58 subunit of the human 26S proteasome; temperature-sensitive alleles cause metaphase arrest, suggesting a role for the proteasome in cell cycle control	-2.60218	-2.10219
YER024W	YAT2	Carnitine acetyltransferase; has similarity to Yat1p, which is a carnitine acetyltransferase associated with the mitochondrial outer membrane	-3.75106	-3.46682
YER042W	MXR1	Peptide methionine sulfoxide reductase, reverses the oxidation of methionine residues; involved in oxidative damage repair, providing resistance to oxidative stress and regulation of lifespan	-3.5483	-2.86291
YER053C	PIC2	Mitochondrial phosphate carrier, imports inorganic phosphate into mitochondria; functionally redundant with Mir1p but less abundant than Mir1p under normal conditions; expression is induced at high temperature	-4.33818	-3.87545
YER054C	GIP2	Putative regulatory subunit of the protein phosphatase Glc7p, involved in glycogen metabolism; contains a conserved motif (GVNK motif) that is also found in Gac1p, Pig1p, and Pig2p	-4.04244	-2.35433
YER065C	ICL1	Isocitrate lyase, catalyzes the formation of succinate and glyoxylate from isocitrate, a key reaction of the glyoxylate cycle; expression of ICL1 is induced by growth on ethanol and repressed by growth on glucose	-2.87884	-3.86792
YER067W		Protein of unknown function localised to cytoplasm and nucleus	-2.30477	-2.39645
YER079C-A			-3.67827	-4.28934
YER084W			-5.31944	-6.00847
YER142C	MAG1	3-methyl-adenine DNA glycosylase involved in protecting DNA against alkylating agents; initiates base excision repair by removing damaged bases to create abasic sites that are subsequently repaired	-3.26017	-3.08154
YER150W	SPI1	GPI-anchored, serine/threonine rich cell wall protein of unknown function; basal expression requires Msn2p/Msn4p; expression is induced under conditions of stress and during the diauxic shift; similar to Sed1p	-2.71514	-3.66813
YER153C	PET122	Specific translational activator for the COX3 mRNA that acts together with Pet54p and Pet494p; located in the mitochondrial inner membrane	-2.47044	-2.3764
YER178W	PDA1	E1 alpha subunit of the pyruvate dehydrogenase (PDH) complex, catalyzes the direct oxidative decarboxylation of pyruvate to acetyl-CoA, regulated by glucose	-2.32225	-2.43322
YER179W	DMC1	Meiosis-specific protein required for repair of double-strand breaks and pairing between homologous chromosomes; homolog of Rad51p and the bacterial RecA protein	-3.93457	-3.28772
YER185W		Integral membrane protein	-2.74135	-2.85021
YFL012W		Conserved hypothetical protein	-3.13921	-5.47072
YFL013C	IES1	Subunit of the INO8 chromatin remodeling complex	-2.14546	-2.35027
YFL014W	HSP12	Plasma membrane localized protein that protects membranes from desiccation; induced by heat shock, oxidative stress, osmostress, stationary phase entry, glucose depletion, oleate and alcohol; regulated by the HOG and Ras-Pka pathways	-3.71308	-4.69975
YFL024C	EPL1	Component of NuA4, which is an essential histone H4/H2A acetyltransferase complex; homologous to Drosophila Enhancer of Polycomb	-2.14786	-3.86366
YFL030W	AGX1	Alanine : glyoxylate aminotransferase, catalyzes the synthesis of glycine from glyoxylate, which is one of three pathways for glycine biosynthesis in yeast; has similarity to mammalian and plant alanine : glyoxylate aminotransferases	-2.40803	-2.61058
YFL044C	OTU1	Deubiquitylation enzyme that binds to the chaperone-ATPase Cdc48p; may contribute to regulation of protein degradation by deubiquitylating substrates that have been ubiquitylated by Ufd2p; member of the Ovarian Tumor (OTU) family	-2.66468	-2.37053
YFL058W	THI5	Pyrimidine biosynthesis protein	-2.11047	-2.35331
YFR008W	FAR7	Protein involved in G1 cell cycle arrest in response to pheromone, in a pathway different from the Far1p-dependent pathway; interacts with Far3p, Far8p, Far9p, Far1p, and Far11p	-2.25633	-2.836
YFR014C	CMK1	Calmodulin-dependent protein kinase; may play a role in stress response, many CA++/calmodulan dependent phosphorylation substrates demonstrated in vitro, amino acid sequence similar to Cmk2p and mammalian Cam Kinase II	-2.25633	-2.99898
YFR015C	GSY1	Glycogen synthase with similarity to Gsy2p, the more highly expressed yeast homolog; expression induced by glucose limitation, nitrogen starvation, environmental stress, and entry into stationary phase	-2.47952	-2.87814
YFR017C		Protein of unknown function localised to cytoplasm	-2.23057	-4.15414
YFR024C			-3.60328	-2.43906
YFR024C-A	LSB3	Protein containing a C-terminal SH3 domain; binds Las17p, which is a homolog of human Wiskott-Aldrich Syndrome protein involved in actin patch assembly and actin polymerization	-2.5569	-3.9025
YFR047C	BNA6	Quinolinate phosphoribosyl transferase, required for biosynthesis of nicotinic acid from tryptophan via kynurenine pathway	-4.48491	-4.70369
YFR053C	HXK1	Hexokinase isoenzyme 1, a cytosolic protein that catalyzes phosphorylation of glucose during glucose metabolism; expression is highest during growth on non-glucose carbon sources; glucose-induced repression involves the hexokinase Hxk2p	-5.40401	-2.94295
YFR054C		Protein of unknown function	-3.4749	-3.45406
YGL010W		Protein of unknown function localised to ER	-3.14459	-3.63597
YGL037C	PNC1	Nicotinamidase that converts nicotinamide to nicotinic acid as part of the NAD(+) salvage pathway, required for life span extension by calorie restriction; PNC1 expression responds to all known stimuli that extend replicative life span	-3.24366	-3.30998
YGL038C	OCH1	Mannosyltransferase of the cis-Golgi apparatus, initiates the polymannose outer chain elongation of N-linked oligosaccharides of glycoproteins	-2.5418	-2.10406
YGL047W	ALG13	Catalytic component of UDP-GlcNAc transferase, required for the second step of dolichyl-linked oligosaccharide synthesis; anchored to the ER membrane via interaction with Alg14p; similar to bacterial and human glycosyltransferases	-3.13405	-3.27103
YGL051W	MST27	Putative integral membrane protein, involved in vesicle formation; forms complex with Mst28p; member of DUP24 gene family; binds COPI and COPII vesicles	-4.07089	-3.10858
YGL055W	OLE1	Fatty acid desaturase, required for monounsaturated fatty acid synthesis and for normal distribution of mitochondria	-3.16731	-2.75146
YGL062W	PYC1	Pyruvate carboxylase isoform, cytoplasmic enzyme that converts pyruvate to oxaloacetate; highly similar to isoform Pyc2p but differentially regulated; mutations in the human homolog are associated with lactic acidosis	-3.82065	-2.77805
YGL075C	MPS2	Essential membrane protein localized at the nuclear envelope and spindle pole body (SPB), required for insertion of the newly duplicated SPB into the nuclear envelope; potentially phosphorylated by Cdc28p	-3.04937	-5.08577
YGL080W	FMP37	Found in Mitochondrial Proteome	-2.93149	-2.41733
YGL088W			-2.64798	-3.69865
YGL096W	TOS8	Homeodomain-containing transcription factor; SBF regulated target gene that in turn regulates expression of genes involved in G1/S phase events such as bud site selection, bud emergence and cell cycle progression; similarity to Cup9p	-3.57205	-2.39363
YGL113W	SLD3	Protein involved in the initiation of DNA replication, required for proper assembly of replication proteins at the origins of replication; interacts with Cdc45p	-2.0555	-4.44718
YGL121C	GPG1	Proposed gamma subunit of the heterotrimeric G protein that interacts with the receptor Grp1p; involved in regulation of pseudohyphal growth; requires Gpb1p or Gpb2p to interact with Gpa2p	-2.14403	-4.11523
YGL156W	AMS1	Vacuolar alpha mannosidase, involved in free oligosaccharide (fOS) degradation; delivered to the vacuole in a novel pathway separate from the secretory pathway	-4.37083	-3.46201
YGL161C	YIP5	Protein that interacts with Rab GTPases; computational analysis of large-scale protein-protein interaction data suggests a possible role in vesicle-mediated transport	-3.56334	-2.72615
YGL166W	CUP2	Copper-binding transcription factor; activates transcription of the metallothionein genes CUP1-1 and CUP1-2 in response to elevated copper concentrations	-4.55203	-3.80876
YGL177W			-4.28053	-4.47346
YGL180W	ATG1	Protein serine/threonine kinase, required for autophagy and for the cytoplasm-to-vacuole targeting (Cvt) pathway	-3.06291	-3.23676
YGL183C	MND1	Protein required for recombination and meiotic nuclear division; forms a complex with Hop2p, which is involved in chromosome pairing and repair of meiotic double-strand breaks	-2.35325	-4.35704
YGL184C	STR3	Cystathionine beta-lyase, converts cystathionine into homocysteine	-2.39004	-2.82298
YGL187C	COX4	Subunit IV of cytochrome c oxidase, which is the terminal member of the mitochondrial inner membrane electron transport chain; N-terminal 25 residues of precursor are cleaved during mitochondrial import	-2.16847	-2.35635
YGL191W	COX13	Subunit VIa of cytochrome c oxidase, which is the terminal member of the mitochondrial inner membrane electron transport chain; not essential for cytochrome c oxidase activity but may modulate activity in response to ATP	-2.06842	-2.67735
YGL193C			-2.11149	-2.78486
YGL205W	POX1	Fatty-acyl coenzyme A oxidase, involved in the fatty acid beta-oxidation pathway; localized to the peroxisomal matrix	-2.02644	-4.08244
YGL208W	SIP2	One of three beta subunits of the Snf1 serine/threonine protein kinase complex involved in the response to glucose starvation; null mutants exhibit accelerated aging; N-myristoylprotein localized to the cytoplasm and the plasma membrane	-3.95087	-2.4754
YGL226W		Protein of unknown function localised to mitochondria	-3.19573	-2.47668
YGL231C		Protein of unknown function localised to ER	-2.35318	-2.26968
YGR008C	STF2	Protein involved in regulation of the mitochondrial F1F-ATP synthase; Stf1p and Stf2p act as stabilizing factors that enhance inhibitory action of the Inh1p protein	-2.10917	-4.19277
YGR036C	CAX4	Dolichyl pyrophosphate (Dol-P-P) phosphatase with a luminally oriented active site in the ER, cleaves the anhydride linkage in Dol-P-P, required for Dol-P-P-linked oligosaccharide intermediate synthesis and protein N-glycosylation	-4.16592	-2.48168
YGR043C		Putative transaldolase	-3.01626	-2.74403
YGR086C	PIL1	Primary component of eisosomes, which are large immobile patch structures at the cell cortex associated with endocytosis, along with Lsp1p and Sur7p; null mutants show activation of Pkc1p/Ypk1p stress resistance pathways	-2.45236	-3.38365
YGR088W	CTT1	Cytosolic catalase T, has a role in protection from oxidative damage by hydrogen peroxide	-3.10408	-3.80558
YGR146C		Protein of unknown function	-3.10076	-2.6122
YGR157W	CHO2	Phosphatidylethanolamine methyltransferase (PEMT), catalyzes the first step in the conversion of phosphatidylethanolamine to phosphatidylcholine during the methylation pathway of phosphatidylcholine biosynthesis	-2.75343	-2.23826
YGR161C	RTS3	Putative component of the protein phosphatase type 2A complex	-2.15652	-2.13514
YGR174C	CBP4	Mitochondrial protein required for assembly of ubiquinol cytochrome-c reductase complex (cytochrome bc1 complex); interacts with Cbp3p and function is partially redundant with that of Cbp3p	-2.01811	-4.91693
YGR201C		Strong similarity to translation elongation factor eEF1 alpha chain Cam1p	-5.47195	-3.48968
YGR209C	TRX2	Cytoplasmic thioredoxin isoenzyme of the thioredoxin system which protects cells against both oxidative and reductive stress, forms LMA1 complex with Pbi2p, acts as a cofactor for Tsa1p, required for ER-Golgi transport and vacuole inheritance	-3.18172	-2.87213
YGR231C	PHB2	Subunit of the prohibitin complex (Phb1p-Phb2p), a 1.2 MDa ring-shaped inner mitochondrial membrane chaperone that stabilizes newly synthesized proteins; determinant of replicative life span; involved in mitochondrial segregation	-2.91218	-2.13846
YGR236C	SPG1	Protein required for survival at high temperature during stationary phase	-2.04815	-4.57692
YGR243W	FMP43	Found in Mitochondrial Proteome	-4.42634	-3.04671
YGR247W	CPD1	Cyclic nucleotide phosphodiesterase, hydrolyzes ADP-ribose 1'', 2''-cyclic phosphate to ADP-ribose 1''-phosphate; no detectable phenotype is conferred by null mutation or by overexpression	-2.57608	-3.43471
YGR248W	SOL4	6-phosphogluconolactonase with similarity to Sol3p	-2.7467	-2.35702
YGR255C	COQ6	Putative flavin-dependent monooxygenase, involved in ubiquinone (Coenzyme Q) biosynthesis; located on the matrix side of the mitochondrial inner membrane	-3.79006	-2.16107
YGR287C		Putative maltase	-2.39835	-3.39619
YGR289C	MAL11	Maltose permease, inducible high-affinity maltose transporter (alpha-glucoside transporter); encoded in the MAL1 complex locus; member of the 12 transmembrane domain superfamily of sugar transporters	-2.91533	-4.30956
YGR292W	MAL12	Alpha-glucosidase of the MAL1 locus	-2.81454	-2.90602
YHL034C	SBP1	Nucleolar single-strand nucleic acid binding protein; associates with small nuclear RNAs	-2.33794	-2.538
YHL034W-A			-2.50758	-2.727
YHR001W-A	QCR10	Subunit of the ubiqunol-cytochrome c oxidoreductase complex, involved in aerobic respiration	-2.81205	-3.32445
YHR008C	SOD2	Manganese-containing superoxide dismutase; protects cells against oxygen toxicity	-3.80861	-2.84919
YHR018C	ARG4	Argininosuccinate lyase, catalyzes the final step in the arginine biosynthesis pathway	-2.88969	-2.23659
YHR027C	RPN1	Non-ATPase base subunit of the 19S regulatory particle of the 26S proteasome; may participate in the recognition of several ligands of the proteasome; contains a leucine-rich repeat (LRR) domain, a site for protein?protein interactions	-2.56712	-2.41228
YHR051W	COX6	Subunit VI of cytochrome c oxidase, which is the terminal member of the mitochondrial inner membrane electron transport chain; expression is regulated by oxygen levels	-2.84056	-2.53903
YHR105W	YPT35	Endosomal protein of unknown function that contains a phox (PX) homology domain and binds to both phosphatidylinositol-3-phosphate (PtdIns(3)P) and proteins involved in ER-Golgi or vesicular transport	-3.02129	-2.0246
YHR138C		Protein involved in vacular fusion	-2.80005	-4.23666
YHR139C	SPS100	Putative protein serine/threonine kinase expressed at the end of meiosis and localized to the prospore membrane, required for correct localization of enzymes involved in spore wall synthesis	-4.50372	-3.33256
YHR139C-A		Conserved hypothetical protein	-3.60097	-5.13592
YHR160C	PEX18	Part of a two-member peroxin family (Pex18p and Pex21p) specifically required for peroxisomal targeting of the Pex7p peroxisomal signal recognition factor and PTS2 peroxisomal matrix proteins	-4.99105	-3.04023
YHR213W		Strong similarity to Flo5p, Flo1p, Flo9p, pseudogene	-3.68051	-2.3939
YIL006W	YIA6	Mitochondrial NAD+ transporter, involved in the transport of NAD+ into the mitochondria (see also YEA6); member of the mitochondrial carrier subfamily; disputed role as a pyruvate transporter; has putative mouse and human orthologs	-2.75868	-4.4524
YIL033C	BCY1	Regulatory subunit of the cyclic AMP-dependent protein kinase (PKA), a component of a signaling pathway that controls a variety of cellular processes, including metabolism, cell cycle, stress response, stationary phase, and sporulation	-2.84784	-2.32011
YIL042C	PKP1	Mitochondrial kinase, phosphorylates pyruvate dehydrogenase alpha subunit Pda1p	-2.67585	-3.86905
YIL046W	MET30	ATP sulfurylase, catalyzes the primary step of intracellular sulfate activation, essential for assimilatory reduction of sulfate to sulfide, involved in methionine metabolism	-3.97812	-2.68069
YIL051C	MMF1	Mitochondrial protein involved in maintenance of the mitochondrial genome	-2.2421	-2.18349
YIL057C		Protein of unknown function localised to cytoplasm	-2.61427	-3.94713
YIL059C		Hypothetical protein	-4.35802	-2.33305
YIL077C		Protein of unknown function localised to mitochondria	-2.83374	-3.33084
YIL087C		Protein of unknown function localised to mitochondria	-2.80827	-3.81531
YIL107C	PFK26	6-phosphofructo-2-kinase, inhibited by phosphoenolpyruvate and sn-glycerol 3-phosphate, has negligible fructose-2,6-bisphosphatase activity, transcriptional regulation involves protein kinase A	-4.29252	-3.34236
YIL111W	COX5B	Subunit Vb of cytochrome c oxidase, which is the terminal member of the mitochondrial inner membrane electron transport chain; predominantly expressed during anaerobic growth while its isoform Va (Cox5Ap) is expressed during aerobic growth	-2.29193	-2.20659
YIL116W	HIS5	Histidinol-phosphate aminotransferase, catalyzes the seventh step in histidine biosynthesis; responsive to general control of amino acid biosynthesis; mutations cause histidine auxotrophy and sensitivity to Cu, Co, and Ni salts	-2.60582	-2.06403
YIL124W	AYR1	NADPH-dependent 1-acyl dihydroxyacetone phosphate reductase found in lipid particles, ER, and mitochondrial outer membrane; involved in phosphatidic acid biosynthesis; required for spore germination; capable of metabolizing steroid hormones	-2.61891	-2.91979
YIL125W	KGD1	Component of the mitochondrial alpha-ketoglutarate dehydrogenase complex, which catalyzes a key step in the tricarboxylic acid (TCA) cycle, the oxidative decarboxylation of alpha-ketoglutarate to form succinyl-CoA	-3.6835	-2.71919
YIL136W	OM45	Protein of unknown function, major constituent of the mitochondrial outer membrane; located on the outer (cytosolic) face of the outer membrane	-3.03298	-2.61835
YIL144W	TID3	Component of the evolutionarily conserved kinetochore-associated Ndc8 complex (Ndc8p-Nuf2p-Spc24p-Spc25p); conserved coiled-coil protein involved in chromosome segregation, spindle checkpoint activity, kinetochore assembly and clustering	-3.92891	-2.29934
YIL154C	IMP2'	Transcriptional activator involved in maintenance of ion homeostasis and protection against DNA damage caused by bleomycin and other oxidants, contains a C-terminal leucine-rich repeat	-2.70474	-2.48114
YIL160C	POT1	3-ketoacyl-CoA thiolase with broad chain length specificity, cleaves 3-ketoacyl-CoA into acyl-CoA and acetyl-CoA during beta-oxidation of fatty acids	-2.51348	-3.20652
YIL169C		Similarity to glucan 1,4-alpha-glucosidase and YAR66w	-4.12108	-3.97598
YIR017C	MET28	Transcriptional activator in the Cbf1p-Met4p-Met28p complex, participates in the regulation of sulfur metabolism	-4.38194	-2.53676
YIR019C	MUC1	GPI-anchored cell surface glycoprotein required for diploid pseudohyphal formation and haploid invasive growth, transcriptionally regulated by the MAPK pathway (via Ste12p and Tec1p) and the cAMP pathway (via Flo8p)	-3.03048	-3.63193
YIR029W	DAL2	Allantoicase, converts allantoate to urea and ureidoglycolate in the second step of allantoin degradation; expression sensitive to nitrogen catabolite repression and induced by allophanate, an intermediate in allantoin degradation	-3.42974	-2.46282
YIR031C	DAL7	Malate synthase, role in allantoin degradation unknown; expression sensitive to nitrogen catabolite repression and induced by allophanate, an intermediate in allantoin degradation	-2.38412	-4.14959
YIR036C		Putative dehydrogenase	-4.85962	-3.11851
YIR038C	GTT1	ER associated glutathione S-transferase capable of homodimerization; expression induced during the diauxic shift and throughout stationary phase; functional overlap with Gtt2p, Grx1p, and Grx2p	-4.00312	-3.70202
YIR041W		Similarity to members of the Srp1p/Tip1p family	-3.35407	-2.36245
YJL031C	BET4	Alpha subunit of Type II geranylgeranyltransferase required for vesicular transport between the endoplasmic reticulum and the Golgi; provides a membrane attachment moiety to Rab-like proteins Ypt1p and Sec4p	-3.73493	-3.1186
YJL048C	UBX6	UBX (ubiquitin regulatory X) domain-containing protein that interacts with Cdc48p, transcription is repressed when cells are grown in media containing inositol and choline	-2.49657	-3.96441
YJL066C	MPM1	Mitochondrial membrane protein of unknown function, contains no hydrophobic stretches	-3.68149	-3.70448
YJL067W			-3.48427	-2.53012
YJL068C		S-formylglutathione hydrolase, member of Serine hydrolase/alpha/beta hydrolase subset	-3.12457	-2.92048
YJL137C	GLG2	Self-glucosylating initiator of glycogen synthesis, also glucosylates n-dodecyl-beta-D-maltoside; similar to mammalian glycogenin	-3.94628	-2.96202
YJL141C	YAK1	Serine-threonine protein kinase that is part of a glucose-sensing system involved in growth control in response to glucose availability; translocates from the cytoplasm to the nucleus and phosphorylates Pop2p in response to a glucose signal	-2.10383	-3.43489
YJL142C			-3.34323	-3.03829
YJL144W		Protein involved in response to dessication	-3.37981	-2.67933
YJL153C	INO1	Inositol 1-phosphate synthase, involved in synthesis of inositol phosphates and inositol-containing phospholipids; transcription is coregulated with other phospholipid biosynthetic genes by Ino2p and Ino4p, which bind the UASINO DNA element	-3.10411	-2.59266
YJL155C	FBP26	Fructose-2,6-bisphosphatase, required for glucose metabolism	-3.05391	-3.40882
YJL164C	TPK1	Subunit of cytoplasmic cAMP-dependent protein kinase, which contains redundant catalytic subunits Tpk1p, Tpk2p, and Tpk3p and regulatory subunit Bcy1p; promotes vegetative growth in response to nutrients; inhibits filamentous growth	-2.38339	-3.81828
YJL166W	QCR8	Subunit 8 of ubiquinol cytochrome-c reductase complex, which is a component of the mitochondrial inner membrane electron transport chain; oriented facing the intermembrane space; expression is regulated by Abf1p and Cpf1p	-2.93	-3.00645
YJL172W	CPS1	Vacuolar carboxypeptidase yscS; expression is induced under low-nitrogen conditions	-3.50335	-3.11549
YJL205C-A	NCE11	Protein involved in non-classical protein export pathway	-3.12214	-3.8255
YJL213W		Similarity to Methanobacterium aryldialkylphosphatase related protein	-4.27508	-2.01824
YJL214W	HXT8	Protein of unknown function with similarity to hexose transporter family members, expression is induced by low levels of glucose and repressed by high levels of glucose	-3.00951	-3.1685
YJL216C		Strong similarity to alpha-D-glucosidase, Fsp2p and Mal62p	-4.36297	-2.75818
YJL220W			-4.05873	-2.56826
YJL221C	FSP2	Protein of unknown function, expression is induced during nitrogen limitation	-3.66541	-3.64722
YJR008W		Protein of unknown function localised to cytoplasm and nucleus	-3.37741	-3.49828
YJR019C	TES1	Peroxisomal acyl-CoA thioesterase likely to be involved in fatty acid oxidation rather than fatty acid synthesis; conserved protein also found in human peroxisomes; TES1 mRNA levels increase during growth on fatty acids	-3.55081	-3.33398
YJR033C	RAV1	Subunit of the RAVE complex (Rav1p, Rav2p, Skp1p), which promotes assembly of the V-ATPase holoenzyme; required for transport between the early and late endosome/PVC and for localization of TGN membrane proteins; potential Cdc28p substrate	-2.81788	-3.59349
YJR036C	HUL4	Protein with similarity to hect domain E3 ubiquitin-protein ligases, not essential for viability	-5.18623	-3.95567
YJR073C	OPI3	Phospholipid methyltransferase (methylene-fatty-acyl-phospholipid synthase), catalyzes the last two steps in phosphatidylcholine biosynthesis	-2.25612	-4.0334
YJR085C		Protein of unknown function localised to mitochondria	-2.85966	-2.04908
YJR094C	IME1	Master regulator of meiosis that is active only during meiotic events, activates transcription of early meiotic genes through interaction with Ume6p, degraded by the 26S proteasome following phosphorylation by Ime2p	-2.65224	-4.49347
YJR095W	SFC1	Mitochondrial succinate-fumarate transporter, transports succinate into and fumarate out of the mitochondrion; required for ethanol and acetate utilization	-3.91531	-5.53674
YJR096W		Xylose and arabinose reductase	-4.97621	-3.32899
YJR099W	YUH1	Ubiquitin C-terminal hydrolase that cleaves ubiquitin-protein fusions to generate monomeric ubiquitin; hydrolyzes the peptide bond at the C-terminus of ubiquitin; also the major processing enzyme for the ubiquitin-like protein Rub1p	-3.17595	-4.28258
YJR104C	SOD1	Cu, Zn superoxide dismutase; some mutations are analogous to those that cause ALS (amyotrophic lateral sclerosis) in humans	-3.13463	-2.73488
YJR150C	DAN1	Cell wall mannoprotein with similarity to Tir1p, Tir2p, Tir3p, and Tir4p; expressed under anaerobic conditions, completely repressed during aerobic growth	-3.05987	-3.11643
YKL023W		Protein of unknown function localised to cytoplasm	-2.26433	-2.09065
YKL026C	GPX1	Phospholipid hydroperoxide glutathione peroxidase induced by glucose starvation that protects cells from phospholipid hydroperoxides and nonphospholipid peroxides during oxidative stress	-2.08144	-3.57266
YKL066W		Hypothetical protein	-3.13927	-3.97597
YKL085W	MDH1	Mitochondrial malate dehydrogenase, catalyzes interconversion of malate and oxaloacetate; involved in the tricarboxylic acid (TCA) cycle	-4.11434	-3.57858
YKL091C		Protein of unknown function localised to cytoplasm and nucleus	-3.30265	-2.89068
YKL093W	MBR1	Protein involved in mitochondrial functions and stress response; overexpression suppresses growth defects of hap2, hap3, and hap4 mutants	-2.31144	-3.80942
YKL096W-A	CWP2	Covalently linked cell wall mannoprotein, major constituent of the cell wall; plays a role in stabilizing the cell wall; involved in low pH resistance; precursor is GPI-anchored	-3.13602	-2.38229
YKL107W		Weak similarity to S.antibioticus probable oxidoreductase	-2.71549	-3.17858
YKL109W	HAP4	Subunit of the heme-activated, glucose-repressed Hap2p/3p/4p/5p CCAAT-binding complex, a transcriptional activator and global regulator of respiratory gene expression; provides the principal activation function of the complex	-2.7711	-2.86648
YKL121W		Protein of unknown function	-2.87453	-4.2608
YKL150W	MCR1	Mitochondrial NADH-cytochrome b5 reductase, involved in ergosterol biosynthesis	-4.75385	-2.07157
YKL151C		Protein of unknown function localised to cytoplasm	-2.37609	-3.06016
YKL168C	KKQ8	Putative serine/threonine protein kinase with unknown cellular role	-3.90301	-2.9011
YKL182W	FAS1	Beta subunit of fatty acid synthetase, which catalyzes the synthesis of long-chain saturated fatty acids; contains acetyltransacylase, dehydratase, enoyl reductase, malonyl transacylase, and palmitoyl transacylase activities	-2.40804	-2.58794
YKL185W	ASH1	Zinc-finger inhibitor of HO transcription; mRNA is localized and translated in the distal tip of anaphase cells, resulting in accumulation of Ash1p in daughter cell nuclei and inhibition of HO expression; potential Cdc28p substrate	-2.58219	-3.93031
YKL187C		Mitochodrial mebrane protein	-4.47011	-2.46363
YKL198C	PTK1	Putative serine/threonine protein kinase that regulates spermine uptake; involved in polyamine transport; possible mitochondrial protein	-4.31107	-2.29275
YKL199C			-2.81811	-2.15207
YKL217W	JEN1	Lactate transporter, required for uptake of lactate and pyruvate; expression is derepressed by transcriptional activator Cat8p under nonfermentative growth conditions, and repressed in the presence of glucose, fructose, and mannose	-2.01721	-2.8755
YKR015C		Similarity to hypothetical protein YJL43w	-3.68766	-2.38572
YKR018C		Protein of unknown function localised to cytoplasm and nucleus	-4.23772	-2.66751
YKR067W	GPT2	Glycerol-3-phosphate acyltransferase located in both lipid particles and the ER; involved in the stepwise acylation of glycerol-3-phosphate and dihydroxyacetone, which are intermediate steps in lipid biosynthesis	-3.00677	-2.69997
YKR075C		Protein of unknown function localised to cytoplasm and nucleus	-3.30833	-3.63066
YKR076W	ECM4	Putative omega class glutathione transferase; not essential; similar to Ygr154cp; green fluorescent protein (GFP)-fusion protein localizes to the cytoplasm	-3.65496	-3.57967
YKR088C	TVP38	Integral membrane protein localized to late Golgi vesicles along with the v-SNARE Tlg2p; green fluorescent protein (GFP)-fusion protein localizes to the cytoplasm in a punctate pattern	-3.77717	-2.21519
YKR096W		Protein of unknown function localised to cytoplasm and nucleus	-2.796	-2.12515
YKR097W	PCK1	Phosphoenolpyruvate carboxykinase, key enzyme in gluconeogenesis, catalyzes early reaction in carbohydrate biosynthesis, glucose represses transcription and accelerates mRNA degradation, regulated by Mcm1p and Cat8p, located in the cytosol	-2.21156	-3.4747
YLL041C	SDH2	Iron-sulfur protein subunit of succinate dehydrogenase (Sdh1p, Sdh2p, Sdh3p, Sdh4p), which couples the oxidation of succinate to the transfer of electrons to ubiquinone	-3.76094	-3.92769
YLL055W		Protein of unknown function localised to ER	-2.73089	-3.54843
YLL056C		Weak similarity to Y.pseudotuberculosis CDP-3,6-dideoxy-D-glycero-L-glycero-4-hexulose-5-epimerase	-3.77218	-2.64744
YLL062C	MHT1	S-methylmethionine-homocysteine methyltransferase, functions along with Sam4p in the conversion of S-adenosylmethionine (AdoMet) to methionine to control the methionine/AdoMet ratio	-2.65555	-2.48457
YLR001C		Protein of unknown function localised to vacuolar membrane	-2.04708	-2.30797
YLR050C		Protein of unknown function localised to ER	-2.50327	-3.00705
YLR080W	EMP46	Integral membrane component of endoplasmic reticulum-derived COPII-coated vesicles, which function in ER to Golgi transport	-3.02686	-4.16869
YLR109W	AHP1	Thiol-specific peroxiredoxin, reduces hydroperoxides to protect against oxidative damage; function in vivo requires covalent conjugation to Urm1p	-5.52504	-3.83198
YLR142W	PUT1	Proline oxidase, nuclear-encoded mitochondrial protein involved in utilization of proline as sole nitrogen source; PUT1 transcription is induced by Put3p in the presence of proline and the absence of a preferred nitrogen source	-3.71802	-3.51691
YLR149C		Protein of unknown function localised to cytoplasma	-4.32901	-3.16583
YLR164W		Strong similarity to succinate dehydrogenase membrane anchor subunit Sdh4p	-2.70291	-3.855
YLR174W	IDP2	Cytosolic NADP-specific isocitrate dehydrogenase, catalyzes oxidation of isocitrate to alpha-ketoglutarate; levels are elevated during growth on non-fermentable carbon sources and reduced during growth on glucose	-4.15178	-3.73306
YLR178C	TFS1	Carboxypeptidase Y inhibitor, function requires acetylation by the NatB N-terminal acetyltransferase; phosphatidylethanolamine-binding protein involved in protein kinase A signaling pathway	-3.129	-3.76272
YLR211C		Protein of unknown function localised to cytoplasm	-2.52115	-3.52803
YLR218C		Protein of unknown function localised to cytoplasm and nucleus	-3.15891	-3.43926
YLR284C	ECI1	Peroxisomal delta3,delta2-enoyl-CoA isomerase, hexameric protein that converts 3-hexenoyl-CoA to trans-2-hexenoyl-CoA, essential for the beta-oxidation of unsaturated fatty acids, oleate-induced	-2.84113	-3.02328
YLR286C	CTS1	Endochitinase, required for cell separation after mitosis; transcriptional activation during late G and early M cell cycle phases is mediated by transcription factor Ace2p	-2.85833	-2.15787
YLR290C		Protein of unknown function localised to mitochondria	-2.81766	-2.67921
YLR312C		Conserved hypothetical protein	-2.83304	-3.66706
YLR345W		Putative 6-phosphofructo-2-kinase	-4.04573	-3.5976
YLR349W			-3.90114	-3.04294
YLR356W		Protein of unknown function localised to mitochondria	-2.62096	-3.67568
YLR377C	FBP1	Fructose-1,6-bisphosphatase, key regulatory enzyme in the gluconeogenesis pathway, required for glucose metabolism	-2.85995	-4.23305
YLR416C		Hypothetical protein	-3.35987	-2.43991
YLR454W	FMP27	Found in Mitochondrial Proteome	-2.41304	-3.21351
YLR460C		Protein of unknown function	-4.05494	-2.46203
YML004C	GLO1	Monomeric glyoxalase I, catalyzes the detoxification of methylglyoxal (a by-product of glycolysis) via condensation with glutathione to produce S-D-lactoylglutathione; expression regulated by methylglyoxal levels and osmotic stress	-2.96852	-2.83729
YML028W	TSA1	Ubiquitous housekeeping thioredoxin peroxidase, reduces reactive oxygen, nitrogen and sulfur species using thioredoxin as hydrogen donor; mediates redox regulation of the nuclear localization of Yap1p; deletion results in mutator phenotype	-2.37729	-3.75395
YML029W	USA1	Protein that interacts in the two-hybrid system with the U1 snRNP-specific protein, Snp1p; may have a role in pre-mRNA splicing	-2.5723	-3.4634
YML033W			-4.29353	-2.74369
YML090W		Hypothetical protein	-2.21364	-3.34667
YML100W	TSL1	Large subunit of trehalose 6-phosphate synthase (Tps1p)/phosphatase (Tps2p) complex, which converts uridine-5'-diphosphoglucose and glucose 6-phosphate to trehalose, homologous to Tps3p and may share function	-2.6471	-2.04921
YML110C	COQ5	2-hexaprenyl-6-methoxy-1,4-benzoquinone methyltransferase, involved in ubiquinone (Coenzyme Q) biosynthesis; located in mitochondria	-2.07744	-3.35834
YML118W	NGL3	Putative endonuclease, has a domain similar to a magnesium-dependent endonuclease motif in mRNA deadenylase Ccr4p; similar to Ngl1p and Ngl2p	-2.76684	-3.04463
YML128C	MSC1	Protein of unknown function, green fluorescent protein (GFP)-fusion protein localizes to the endoplasmic reticulum; msc1 mutants are defective in directing meiotic recombination events to homologous chromatids	-3.40618	-3.06487
YMR011W	HXT2	High-affinity glucose transporter of the major facilitator superfamily, expression is induced by low levels of glucose and repressed by high levels of glucose	-3.31471	-2.17178
YMR018W		Similarity to tetratricopeptide-repeat protein PAS1	-2.29943	-2.22209
YMR030W	RSF1	Protein required for respiratory growth; localized to both the nucleus and mitochondrion; mutant displays decreased transcription of specific nuclear and mitochondrial genes whose products are involved in respiratory growth	-2.70613	-2.42379
YMR053C	STB2	Protein that interacts with Sin3p in a two-hybrid assay and is part of a large protein complex with Sin3p and Stb1p	-2.69783	-2.6088
YMR056C	AAC1	Mitochondrial inner membrane ADP/ATP translocator, exchanges cytosolic ADP for mitochondrially synthesized ATP; Aac1p is a minor isoform while Pet9p is the major ADP/ATP translocator	-3.00316	-3.62271
YMR081C	ISF1	Serine-rich, hydrophilic protein with similarity to Mbr1p; overexpression suppresses growth defects of hap2, hap3, and hap4 mutants; expression is under glucose control; cotranscribed with NAM7 in a cyp1 mutant	-3.0385	-3.01687
YMR085W		Strong similarity to Glucosamine--fructose-6-phosphate aminotransferase Gfa1p, probable pseudogene	-2.92857	-3.97626
YMR090W		Protein of unknown function localised to cytoplasm	-3.30894	-3.81192
YMR096W	SNZ1	Protein involved in vitamin B6 biosynthesis; member of a stationary phase-induced gene family; coregulated with SNO1; interacts with Sno1p and with Yhr198p, perhaps as a multiprotein complex containing other Snz and Sno proteins	-2.0334	-2.86329
YMR105C	PGM2	Phosphoglucomutase, catalyzes the conversion from glucose-1-phosphate to glucose-6-phosphate, which is a key step in hexose metabolism; functions as the acceptor for a Glc-phosphotransferase	-2.8367	-2.68173
YMR110C	HFD1	Putative fatty aldehyde dehydrogenase, located in the mitochondrial outer membrane and also in lipid particles; has similarity to human fatty aldehyde dehydrogenase (FALDH) which is implicated in Sjogren-Larsson syndrome	-4.6334	-3.52375
YMR118C		Strong similarity to succinate dehydrogenase	-2.93587	-3.39477
YMR136W	GAT2	Protein containing GATA family zinc finger motifs; similar to Gln3p and Dal8p; expression repressed by leucine	-2.60132	-2.37228
YMR139W	RIM11	Protein kinase required for signal transduction during entry into meiosis; promotes the formation of the Ime1p-Ume6p complex by phosphorylating Ime1p and Ume6p; shares similarity with mammalian glycogen synthase kinase 3-beta	-4.73727	-4.92496
YMR151W			-2.09655	-2.77481
YMR152W	YIM1	Protein of unknown function; proposed to be involved in responding to DNA damaging agents	-3.07801	-2.91994
YMR157C	FMP39	Found in Mitochondrial Proteome	-2.40514	-2.15925
YMR158W-A			-2.82092	-2.78516
YMR160W		Protein of unknown function localised to vacuolar membrane	-2.8205	-2.68155
YMR175W	SIP18	Protein of unknown function whose expression is induced by osmotic stress	-5.20054	-5.38701
YMR191W	SPG5	Protein required for survival at high temperature during stationary phase; not required for growth on nonfermentable carbon sources	-2.93738	-2.35287
YMR195W	ICY1	Protein of unknown function, required for viability in rich media of cells lacking mitochondrial DNA	-2.85578	-2.8831
YMR198W	CIK1	Kinesin-associated protein required for both karyogamy and mitotic spindle organization, interacts stably and specifically with Kar3p and may function to target this kinesin to a specific cellular role; has similarity to Vik1p	-3.04406	-2.75828
YMR206W		Weak similarity to hypothetical protein YNR14w	-3.35086	-3.58464
YMR244C-A		Protein of unknown function	-2.34847	-2.24833
YMR250W	GAD1	Glutamate decarboxylase, converts glutamate into gamma-aminobutyric acid (GABA) during glutamate catabolism; involved in response to oxidative stress	-3.89024	-2.93332
YMR251W-A	HOR7	Protein of unknown function; overexpression suppresses Ca2+ sensitivity of mutants lacking inositol phosphorylceramide mannosyltransferases Csg1p and Csh1p; transcription is induced under hyperosmotic stress and repressed by alpha factor	-2.94703	-2.9855
YMR256C	COX7	Subunit VII of cytochrome c oxidase, which is the terminal member of the mitochondrial inner membrane electron transport chain	-2.6552	-2.04403
YMR280C	CAT8	Zinc cluster transcriptional activator necessary for derepression of a variety of genes under non-fermentative growth conditions, active after diauxic shift, binds carbon source responsive elements	-3.27843	-2.34825
YMR291W		Putative to ser/thr protein kinase	-2.04064	-2.22783
YMR297W	PRC1	Vacuolar carboxypeptidase Y (proteinase C), involved in protein degradation in the vacuole and required for full protein degradation during sporulation	-2.68364	-2.13029
YMR311C	GLC8	Regulatory subunit of protein phosphatase 1 (Glc7p), involved in glycogen metabolism and chromosome segregation; proposed to regulate Glc7p activity via conformational alteration; ortholog of the mammalian protein phosphatase inhibitor 2	-2.31116	-2.24559
YMR315W		Protein of unknown function localised to cytoplasm and nucleus	-2.10768	-2.04929
YMR316C-A			-3.17351	-3.32354
YNL026W	SAM5	Essential component of the Sorting and Assembly Machinery (SAM or Tob complex) of the mitochondrial outer membrane, which binds precursors of beta-barrel proteins and facilitates their outer membrane insertion; homologous to bacterial Omp85	-2.39542	-2.6751
YNL037C	IDH1	Subunit of mitochondrial NAD(+)-dependent isocitrate dehydrogenase, which catalyzes the oxidation of isocitrate to alpha-ketoglutarate in the TCA cycle	-2.00629	-2.04888
YNL045W		Protein hydralyse leukotriene like substrates	-3.51564	-2.88563
YNL055C	POR1	Mitochondrial porin (voltage-dependent anion channel), outer membrane protein required for the maintenance of mitochondrial osmotic stability and mitochondrial membrane permeability	-3.93151	-3.26695
YNL093W	YPT53	GTPase, similar to Ypt51p and Ypt52p and to mammalian rab5; required for vacuolar protein sorting and endocytosis	-5.32974	-5.03251
YNL115C		Protein of unknown function localised to vacuole	-3.27003	-3.44669
YNL117W	MLS1	Malate synthase, enzyme of the glyoxylate cycle, involved in utilization of non-fermentable carbon sources; expression is subject to carbon catabolite repression; localizes in peroxisomes during growth in oleic acid medium	-4.45578	-4.17104
YNL128W	TEP1	Homolog of human tumor suppressor gene PTEN/MMAC1/TEP1 that has lipid phosphatase activity and is linked to the phosphatidylinositol signaling pathway; plays a role in normal sporulation	-3.60753	-3.00384
YNL134C		Putative alcohol dehydrogenase	-3.19083	-3.02265
YNL144C		Similarity to YHR131c	-3.56713	-2.46963
YNL160W	YGP1	Cell wall-related secretory glycoprotein; induced by nutrient deprivation-associated growth arrest and upon entry into stationary phase; may be involved in adaptation prior to stationary phase entry; has similarity to Sps1p	-3.18051	-3.29741
YNL175C	NOP13	Protein of unknown function, localizes to the nucleolus and nucleoplasm; contains an RNA recognition motif (RRM) and has similarity to Nop12p, which is required for processing of pre-18S rRNA	-2.50804	-2.17704
YNL184C			-3.14389	-3.21514
YNL192W	CHS1	Chitin synthase I, requires activation from zymogenic form in order to catalyze the transfer of N-acetylglucosamine (GlcNAc) to chitin; required for repairing the chitin septum during cytokinesis; transcription activated by mating factor	-2.18469	-2.28466
YNL194C		Integral membrane protein localised to eisosomes at the cell periphery associated with endocytosis	-3.40046	-3.53357
YNL195C		Conserved hypothetical protein	-4.24123	-3.77927
YNL200C		Protein of unknown function localised to cytoplasm	-3.42875	-3.32086
YNL202W	SPS19	Peroxisomal 2,4-dienoyl-CoA reductase, auxiliary enzyme of fatty acid beta-oxidation; homodimeric enzyme required for growth and sporulation on petroselineate medium; expression induced during late sporulation and in the presence of oleate	-3.45609	-3.33039
YNL203C			-2.92048	-2.77392
YNL206C	RTT106	Protein with a role in regulation of Ty1 transposition	-3.48464	-3.13862
YNL208W		Weak similarity to Colletotrichum gloeosporioides nitrogen starvation-induced glutamine rich protein	-3.20846	-3.00646
YNL278W	CAF12	Part of the evolutionarily-conserved CCR4-NOT transcriptional regulatory complex involved in controlling mRNA initiation, elongation, and degradation	-2.8531	-2.7738
YNL279W	PRM1	Pheromone-regulated multispanning membrane protein involved in membrane fusion during mating; predicted to have 5 transmembrane segments and a coiled coil domain; localizes to the shmoo tip; regulated by Ste12p	-3.72637	-3.36977
YNL304W	YPT11	Rab-type small GTPase that interacts with the C-terminal tail domain of Myo2p to mediate distribution of mitochondria to daughter cells	-3.62118	-2.5317
YNL305C		Protein of unknown function localised to vacuole	-2.32741	-2.29844
YNL319W			-3.11401	-2.31402
YNL332W	THI12	Protein involved in synthesis of the thiamine precursor hydroxymethylpyrimidine (HMP)	-2.34676	-2.27343
YNR002C	ATO2	Putative transmembrane protein, involved in the export of ammonia, a starvation signal that promotes cell death in the center of aging colonies; member of the TC 9.B.33 YaaH family; homolog of Ady2p and Y. lipolytica Gpr1p	-4.17078	-3.6937
YNR005C			-2.64976	-2.21648
YNR016C	ACC1	Acetyl-CoA carboxylase, biotin containing enzyme that catalyzes the carboxylation of acetyl-CoA to form malonyl-CoA; required for de novo biosynthesis of long-chain fatty acids	-2.91241	-2.32691
YNR019W	ARE2	Acyl-CoA:sterol acyltransferase, isozyme of Are1p; endoplasmic reticulum enzyme that contributes the major sterol esterification activity in the presence of oxygen	-2.65886	-2.51553
YNR072W	HXT17	Protein of unknown function with similarity to hexose transporter family members, expression is repressed by high levels of glucose	-2.83629	-2.11948
YOL016C	CMK2	Calmodulin-dependent protein kinase; may play a role in stress response, many CA++/calmodulan dependent phosphorylation substrates demonstrated in vitro, amino acid sequence similar to Cmk1p and mammalian Cam Kinase II	-4.41719	-3.75439
YOL048C		Protein of unknown function localised to lipid particles	-4.66032	-4.28271
YOL052C-A	DDR2	Multistress response protein, expression is activated by a variety of xenobiotic agents and environmental or physiological stresses	-4.99412	-4.88769
YOL083W		Similarity to YOL82w	-6.95639	-6.7028
YOL085C		Hypothetical protein	-2.32288	-2.09679
YOL101C	IZH4	Membrane protein involved in zinc metabolism, member of the four-protein IZH family, expression induced by fatty acids and altered zinc levels; deletion reduces sensitivity to excess zinc; possible role in sterol metabolism	-3.27343	-2.34003
YOL110W	SHR5	Subunit of a palmitoyltransferase, composed of Shr5p and Erf2p, that adds a palmitoyl lipid moiety to Ras2p through a thioester linkage; palmitoylation is required for Ras2p localization to the plasma membrane	-3.1558	-2.67986
YOL119C	MCH4	Protein with similarity to mammalian monocarboxylate permeases, which are involved in transport of monocarboxylic acids across the plasma membrane; mutant is not deficient in monocarboxylate transport	-2.73996	-2.76131
YOL122C	SMF1	Divalent metal ion transporter with a broad specificity for di-valent and tri-valent metals; post-translationally regulated by levels of metal ions; member of the Nramp family of metal transport proteins	-2.74079	-2.26828
YOL126C	MDH2	Cytoplasmic malate dehydrogenase, one of the three isozymes that catalyze interconversion of malate and oxaloacetate; involved in gluconeogenesis during growth on ethanol or acetate as carbon source; interacts with Pck1p and Fbp1p	-3.87155	-2.69352
YOL129W	VPS68	Vacuolar membrane protein of unknown function involved in vacuolar protein sorting; also detected in the mitochondria	-2.79299	-2.4044
YOL147C	PEX11	Peroxisomal membrane protein required for peroxisome proliferation and medium-chain fatty acid oxidation, most abundant protein in the peroxisomal membrane, regulated by Adr1p and Pip2p-Oaf1p, promoter contains ORE and UAS1-like elements	-3.91239	-3.21892
YOL155C		Similarity to glucan 1,4-alpha-glucosidase Sta1p and YAR66w	-2.68631	-3.02308
YOL157C		Strong similarity to alpha-glucosidases Mal12p, Mal32p, an mal62p	-2.06111	-2.04187
YOR019W		Similarity to YDR474c	-4.00435	-3.68908
YOR031W	CRS5	Copper-binding metallothionein, required for wild-type copper resistance	-3.18128	-2.58647
YOR035C	SHE4	Protein containing a UCS (UNC-45/CRO1/SHE4) domain, binds to myosin motor domains to regulate myosin function; involved in endocytosis, polarization of the actin cytoskeleton, and asymmetric mRNA localization	-3.27841	-2.68754
YOR036W	PEP12	Target membrane receptor (t-SNARE) for vesicular intermediates traveling between the Golgi apparatus and the vacuole; controls entry of biosynthetic, endocytic, and retrograde traffic into the prevacuolar compartment; syntaxin	-2.24013	-2.16086
YOR076C	SKI7	Antiviral adaptor protein that mediates interactions via its N-terminus between the exosome and Ski complex (Ski2p, Ski3p, Ski8p) which operate in the 3'-to-5' mRNA-decay pathway; cytoplasmic protein required for degrading nonstop mRNAs	-2.46771	-2.19041
YOR080W	DIA2	Origin-binding F-box protein that forms an SCF ubiquitin ligase complex with Skp1p and Cdc53p; plays a role in DNA replication, involved in invasive and pseudohyphal growth	-2.44902	-2.71145
YOR114W		Conserved hypothetical protein	-3.39563	-2.46472
YOR175C		Protein of unknown function localised to ER	-2.55356	-2.00091
YOR178C	GAC1	Regulatory subunit for Glc7p type-1 protein phosphatase (PP1), tethers Glc7p to Gsy2p glycogen synthase, binds Hsf1p heat shock transcription factor, required for induction of some HSF-regulated genes under heat shock	-3.43582	-3.06617
YOR190W	SPR1	Sporulation-specific exo-1,3-beta-glucanase; contributes to ascospore thermoresistance	-4.6375	-3.51428
YOR215C		Protein of unknown function localised to mitochondria	-3.45456	-3.27906
YOR220W		Protein of unknown function localised to cytoplasm	-2.87568	-2.87299
YOR230W	WTM1	Transcriptional repressor involved in regulation of meiosis and silencing; contains WD repeats	-2.45251	-2.49313
YOR289W		Protein of unknown function localised to cytoplasm and nucleus	-2.46483	-2.26643
YOR328W	PDR10	ABC (ATP-binding cassette) membrane pump involved in the pleiotropic drug resistance network, regulated by Pdr1p and Pdr3p, similar to Pdr5p	-3.45767	-3.56168
YOR343C		Conserved hypothetical protein	-2.36397	-2.30692
YOR358W	HAP5	Subunit of the heme-activated, glucose-repressed Hap2/3/4/5 CCAAT-binding complex, a transcriptional activator and global regulator of respiratory gene expression; required for assembly and DNA binding activity of the complex	-3.63809	-2.46649
YOR374W	ALD4	Mitochondrial aldehyde dehydrogenase, required for growth on ethanol and conversion of acetaldehyde to acetate; activity is K+ dependent; utilizes NADP+ or NAD+ equally as coenzymes; expression is glucose repressed	-3.7233	-2.951
YOR383C	FIT3	Mannoprotein that is incorporated into the cell wall via a glycosylphosphatidylinositol (GPI) anchor, involved in the retention of siderophore-iron in the cell wall	-3.24181	-3.09912
YOR388C	FDH1	NAD(+)-dependent formate dehydrogenase, may protect cells from exogenous formate /// NAD(+)-dependent formate dehydrogenase, may protect cells from exogenous formate; YPL275W and YPL276W comprise a continuous open reading frame in some S. cerevisiae strains but not in the genomic reference strain S288C	-2.32783	-2.21739
YOR391C	HSP33	Possible chaperone and cysteine protease	-3.33555	-3.08049
YPL004C	LSP1	Primary component of eisosomes, which are large immobile patch structures at the cell cortex associated with endocytosis, along with Pil1p and Sur7p ; null mutants show activation of Pkc1p/Ypk1p stress resistance pathways	-3.42434	-3.65386
YPL054W	LEE1	Zinc-finger protein of unknown function	-3.29578	-3.39301
YPL092W	SSU1	Plasma membrane sulfite pump involved in sulfite metabolism and required for efficient sulfite efflux; major facilitator superfamily protein	-2.52082	-2.72204
YPL099C	FMP14	Found in Mitochondrial Proteome	-2.32127	-2.67388
YPL102C			-2.33594	-2.15716
YPL132W	COX11	Mitochondrial inner membrane protein required for delivery of copper to the Cox1p subunit of cytochrome c oxidase; association with mitochondrial ribosomes suggests that copper delivery may occur during translation of Cox1p	-2.55777	-2.59155
YPL163C	SVS1	Cell wall and vacuolar protein, required for wild-type resistance to vanadate	-3.60538	-2.09095
YPL186C	UIP4	Protein of unknown function that interacts with Ulp1p, a Ubl (ubiquitin-like protein)-specific protease for Smt3p protein conjugates	-3.26213	-3.13627
YPL201C	YIG1	Protein that interacts with glycerol 3-phosphatase and plays a role in anaerobic glycerol production; localizes to the nucleus and cytosol	-3.81613	-3.30576
YPL203W	TPK2	Subunit of cytoplasmic cAMP-dependent protein kinase, which contains redundant catalytic subunits Tpk1p, Tpk2p, and Tpk3p and regulatory subunit Bcy1p; promotes vegetative growth in response to nutrients; activates filamentous growth	-3.69787	-2.80132
YPL222W	FMP40	The authentic, non-tagged protein was localized to the mitochondria.	-3.14116	-4.225
YPL223C	GRE1	Hydrophilin of unknown function; stress induced (osmotic, ionic, oxidative, heat shock and heavy metals); regulated by the HOG pathway	-4.46638	-4.33003
YPL230W		Up regulated during starvation	-2.60851	-2.31347
YPL247C		Protein of unknown function localised to cytoplasm and nucleus	-2.79837	-2.51527
YPL272C		Conserved hypothetical protein	-2.85576	-2.68659
YPL275W	FDH2	Strong similarity to NAD(+)-dependent formate dehydrogenase FDH2, pseudogene in S288C	-2.71996	-2.62378
YPL280W	HSP32	Possible chaperone and cysteine protease	-3.42879	-2.99982
YPR001W	CIT3	Citrate synthase, catalyzes the condensation of acetyl coenzyme A and oxaloacetate to form citrate, mitochondrial isozyme involved in the TCA cycle	-4.15442	-4.00718
YPR014C		Conserved hypothetical protein	-3.76057	-2.50569
YPR028W	YOP1	Membrane protein that interacts with Yip1p to mediate membrane traffic; overexpression results in cell death and accumulation of internal cell membranes; regulates vesicular traffic in stressed cells	-2.43385	-2.60844
YPR030W	CSR2	Nuclear protein with a potential regulatory role in utilization of galactose and nonfermentable carbon sources; overproduction suppresses the lethality at high temperature of a chs5 spa2 double null mutation; potential Cdc28p substrate	-3.12494	-3.26753
YPR103W	PRE2	2S proteasome beta-type subunit, responsible for the chymotryptic activity of the proteasome	-2.24777	-2.40815
YPR149W	NCE102	Protein of unknown function; contains transmembrane domains; involved in secretion of proteins that lack classical secretory signal sequences; component of the detergent-insoluble glycolipid-enriched complexes (DIGs)	-3.05951	-3.61797
YPR150W			-3.97966	-3.75108
YPR151C	SUE1	Mitochondrial protein required for degradation of unstable forms of cytochrome c	-4.3	-3.68793
YPR184W	GDB1	Glycogen debranching enzyme containing glucanotranferase and alpha-1,6-amyloglucosidase activities, required for glycogen degradation	-3.60788	-3.34214
YPR192W	AQY1	Spore-specific water channel that mediates the transport of water across cell membranes, developmentally controlled; may play a role in spore maturation, probably by allowing water outflow, may be involved in freeze tolerance	-2.82379	-2.89658
